# Supplementary material for: (2E)-2-(4-Meth­oxy­benzyl­idene)-2,3-di­hydro-1H-inden-1-one
Source: Acta Crystallogr Sect E Struct Rep Online. 2012 Feb 24;68(Pt 3):o815. doi: 10.1107/S1600536812006940 (PMC3297877; doi:10.1107/S1600536812006940)
Supplement: Supplementary file 1 [file e-68-0o815-sup1.cif]

##############################################################################
#                                                                            #
# This CIF contains the data in a paper accepted for publication in          #
# Acta Crystallographica Section E. It conforms to the requirements of       #
# Notes for Authors for Acta Crystallographica Section E, and has been       #
# peer reviewed under the auspices of the IUCr Commission on Journals.       #
#                                                                            #
# Full details of the Crystallographic Information File format               #
# are given in the paper "The Crystallographic Information File (CIF):       #
# a New Standard Archive File for Crystallography" by S. R. Hall, F. H.      #
# Allen and I. D. Brown [Acta Cryst. (1991), A47, 655-685].                  #
#                                                                            #
# The current version of the core CIF dictionary is obtainable from          #
# ftp://ftp.iucr.org/pub/cif_core.dic.                                       #
#                                                                            #
# Software is freely available for graphical display of the structure(s)     #
# in this CIF. For information consult the CIF software page                 #
# http://www.iucr.org/resources/cif/software.                                #
#                                                                            #
# This file may be used for bona fide research purposes within the           #
# scientific community so long as proper attribution is given to the journal # 
# article from which it was obtained.                                        #
#                                                                            #
##############################################################################
data_global
_audit_creation_method     SHELXL-97
_journal_date_recd_electronic     2012-02-05
_journal_date_accepted     2012-02-16
_journal_name_full     'Acta Crystallographica, Section E'
_journal_year     2012
_journal_volume     68
_journal_issue      3
_journal_page_first     o815
_journal_page_last     o815
_journal_paper_category     QO
_journal_paper_doi     10.1107/S1600536812006940
_journal_coeditor_code     HB6631
_publ_contact_author_name     ' Edward RT Tiekink '
_publ_contact_author_address
;
Department of Chemistry, University of Malaya,
50603 Kuala Lumpur, Malaysia
;
_publ_contact_author_email
;
edward.tiekink@gmail.com
;
_publ_contact_author_fax     ' +60 3 7967 4193 '
_publ_contact_author_phone     ' +60 3 7967 6775 '
_publ_section_title
;
(2<i>E</i>)-2-(4-Methoxybenzylidene)-2,3-dihydro-1<i>H</i>-inden-1-one
;
loop_
    _publ_author_name
    _publ_author_footnote
    _publ_author_address
    'Abdullah M. Asiri'
;
Additional correspondence author, e-mail: aasiri2@kau.edu.sa.
;
;
Center of Excellence for Advanced Materials Research,
King Abdulaziz University, PO Box 80203, Jeddah 21589, Saudi Arabia
and
Chemistry Department, Faculty of Science, King Abdulaziz University,
PO Box 80203, Jeddah 21589, Saudi Arabia
;
    'Hassan M. Faidallah' .
;
Chemistry Department, Faculty of Science, King Abdulaziz University,
PO Box 80203, Jeddah 21589, Saudi Arabia
;
    'Khulud F. Al-Nemari' .
;
Center of Excellence for Advanced Materials Research,
King Abdulaziz University, PO Box 80203, Jeddah 21589, Saudi Arabia
and
Chemistry Department, Faculty of Science, King Abdulaziz University,
PO Box 80203, Jeddah 21589, Saudi Arabia
;
    'Ng, Seik Weng' .
;
Department of Chemistry, University of Malaya,
50603 Kuala Lumpur, Malaysia
;
    'Tiekink, Edward R. T.' .
;
Department of Chemistry, University of Malaya,
50603 Kuala Lumpur, Malaysia
;
data_I
_audit_creation_method     SHELXL-97
_chemical_name_systematic
;
(2<i>E</i>)-2-(4-Methoxybenzylidene)-2,3-dihydro-1<i>H</i>-inden-1-one
;
_chemical_name_common     ?
_chemical_formula_moiety     'C17 H14 O2'
_chemical_formula_sum     'C17 H14 O2'
_chemical_formula_iupac     'C17 H14 O2'
_chemical_formula_weight     250.28
_chemical_melting_point     ?
_symmetry_cell_setting     monoclinic
_symmetry_space_group_name_H-M     'P 21/c'
_symmetry_space_group_name_Hall     '-P 2ybc'
loop_
    _symmetry_equiv_pos_as_xyz
    'x, y, z'
    '-x, y+1/2, -z+1/2'
    '-x, -y, -z'
    'x, -y-1/2, z-1/2'
_cell_length_a     15.1177(10)
_cell_length_b     3.9322(3)
_cell_length_c     20.7072(13)
_cell_angle_alpha     90.00
_cell_angle_beta     94.615(6)
_cell_angle_gamma     90.00
_cell_volume     1226.97(15)
_cell_formula_units_Z     4
_cell_measurement_reflns_used     1476
_cell_measurement_theta_min     2.2958
_cell_measurement_theta_max     27.4969
_cell_measurement_temperature     100(2)
_exptl_crystal_description     plate
_exptl_crystal_colour     'light brown'
_exptl_crystal_size_max     0.30
_exptl_crystal_size_mid     0.30
_exptl_crystal_size_min     0.03
_exptl_crystal_density_diffrn     1.355
_exptl_crystal_density_meas     ?
_exptl_crystal_density_method     'not measured'
_exptl_crystal_F_000     528
_exptl_absorpt_coefficient_mu     0.088
_exptl_absorpt_correction_type     multi-scan
_exptl_absorpt_process_details     '(CrysAlis PRO; Agilent, 2011)'
_exptl_absorpt_correction_T_min     0.9741
_exptl_absorpt_correction_T_max     0.9974
_diffrn_ambient_temperature     100(2)
_diffrn_radiation_type     MoK\a
_diffrn_radiation_wavelength     0.71073
_diffrn_radiation_source     'SuperNova (Mo) X-ray Source'
_diffrn_radiation_monochromator     Mirror
_diffrn_measurement_device_type
                  'Agilent SuperNova Dual diffractometer with an Atlas detector'
_diffrn_measurement_method     '\w scan'
_diffrn_detector_area_resol_mean     10.4041
_diffrn_reflns_number     4873
_diffrn_reflns_av_R_equivalents     0.0304
_diffrn_reflns_av_sigmaI/netI     0.0525
_diffrn_reflns_theta_min     2.70
_diffrn_reflns_theta_max     27.56
_diffrn_reflns_theta_full     27.56
_diffrn_measured_fraction_theta_max     0.990
_diffrn_measured_fraction_theta_full     0.990
_diffrn_reflns_limit_h_min     -14
_diffrn_reflns_limit_h_max     19
_diffrn_reflns_limit_k_min     -3
_diffrn_reflns_limit_k_max     5
_diffrn_reflns_limit_l_min     -26
_diffrn_reflns_limit_l_max     22
_diffrn_standards_number     0
_diffrn_standards_interval_count     0
_diffrn_standards_interval_time     0
_diffrn_standards_decay_%     0
_reflns_number_total     2792
_reflns_number_gt     2131
_reflns_threshold_expression     I>2\s(I)
_refine_ls_structure_factor_coef     Fsqd
_refine_ls_matrix_type     full
_refine_ls_R_factor_all     0.0692
_refine_ls_R_factor_gt     0.0485
_refine_ls_wR_factor_gt     0.1104
_refine_ls_wR_factor_ref     0.1260
_refine_ls_goodness_of_fit_ref     1.029
_refine_ls_restrained_S_all     1.029
_refine_ls_number_reflns     2792
_refine_ls_number_parameters     172
_refine_ls_number_restraints     0
_refine_ls_hydrogen_treatment     constr
_refine_ls_weighting_scheme     calc
_refine_ls_weighting_details
         'calc w=1/[\s^2^(Fo^2^)+(0.0540P)^2^+0.3168P] where P=(Fo^2^+2Fc^2^)/3'
_atom_sites_solution_hydrogens     geom
_atom_sites_solution_primary     direct
_atom_sites_solution_secondary     difmap
_refine_ls_shift/su_max     0.001
_refine_ls_shift/su_mean     0.001
_refine_diff_density_max     0.244
_refine_diff_density_min     -0.253
_refine_ls_extinction_method     none
_refine_ls_extinction_coef     ?
loop_
    _atom_type_symbol
    _atom_type_description
    _atom_type_scat_dispersion_real
    _atom_type_scat_dispersion_imag
    _atom_type_scat_source
    'C' 'C' 0.0033 0.0016
                         'International Tables Vol C Tables 4.2.6.8 and 6.1.1.4'
    'H' 'H' 0.0000 0.0000
                         'International Tables Vol C Tables 4.2.6.8 and 6.1.1.4'
    'O' 'O' 0.0106 0.0060
                         'International Tables Vol C Tables 4.2.6.8 and 6.1.1.4'
_computing_data_collection     'CrysAlis PRO (Agilent, 2011)'
_computing_cell_refinement     'CrysAlis PRO (Agilent, 2011)'
_computing_data_reduction     'CrysAlis PRO (Agilent, 2011)'
_computing_structure_solution     'SHELXS97 (Sheldrick, 2008)'
_computing_structure_refinement     'SHELXL97 (Sheldrick, 2008)'
_computing_molecular_graphics
;
X-SEED (Barbour, 2001) and DIAMOND (Brandenburg, 2006)
;
_computing_publication_material     'publCIF (Westrip, 2010)'
loop_
    _atom_site_type_symbol
    _atom_site_label
    _atom_site_fract_x
    _atom_site_fract_y
    _atom_site_fract_z
    _atom_site_U_iso_or_equiv
    _atom_site_adp_type
    _atom_site_calc_flag
    _atom_site_refinement_flags
    _atom_site_occupancy
    _atom_site_symmetry_multiplicity
    _atom_site_disorder_assembly
    _atom_site_disorder_group
    O O1 0.21241(7) 0.4870(3) 0.24618(5) 0.0249(3) Uani d . 1 1 . .
    O O2 0.73625(7) 0.5812(3) 0.43081(5) 0.0233(3) Uani d . 1 1 . .
    C C1 0.22115(10) 0.6064(4) 0.30095(8) 0.0186(4) Uani d . 1 1 . .
    C C2 0.15106(10) 0.7692(4) 0.33660(7) 0.0184(4) Uani d . 1 1 . .
    C C3 0.06204(10) 0.8185(4) 0.31668(8) 0.0216(4) Uani d . 1 1 . .
    H H3 0.0384 0.7449 0.2751 0.026 Uiso calc R 1 1 . .
    C C4 0.00833(11) 0.9776(4) 0.35877(8) 0.0227(4) Uani d . 1 1 . .
    H H4 -0.0526 1.0155 0.3460 0.027 Uiso calc R 1 1 . .
    C C5 0.04381(11) 1.0821(5) 0.42005(8) 0.0240(4) Uani d . 1 1 . .
    H H5 0.0063 1.1894 0.4486 0.029 Uiso calc R 1 1 . .
    C C6 0.13295(11) 1.0321(4) 0.44003(8) 0.0215(4) Uani d . 1 1 . .
    H H6 0.1565 1.1042 0.4817 0.026 Uiso calc R 1 1 . .
    C C7 0.18690(10) 0.8739(4) 0.39758(8) 0.0187(4) Uani d . 1 1 . .
    C C8 0.28497(10) 0.7948(4) 0.40744(7) 0.0193(4) Uani d . 1 1 . .
    H H8A 0.2978 0.6405 0.4448 0.023 Uiso calc R 1 1 . .
    H H8B 0.3203 1.0054 0.4146 0.023 Uiso calc R 1 1 . .
    C C9 0.30473(10) 0.6238(4) 0.34465(7) 0.0181(4) Uani d . 1 1 . .
    C C10 0.38144(10) 0.5031(4) 0.32473(7) 0.0182(4) Uani d . 1 1 . .
    H H10 0.3758 0.3929 0.2838 0.022 Uiso calc R 1 1 . .
    C C11 0.47172(10) 0.5132(4) 0.35550(7) 0.0183(4) Uani d . 1 1 . .
    C C12 0.53982(10) 0.3750(4) 0.32146(8) 0.0193(4) Uani d . 1 1 . .
    H H12 0.5244 0.2673 0.2811 0.023 Uiso calc R 1 1 . .
    C C13 0.62868(10) 0.3885(4) 0.34408(8) 0.0200(4) Uani d . 1 1 . .
    H H13 0.6731 0.2933 0.3196 0.024 Uiso calc R 1 1 . .
    C C14 0.65108(10) 0.5448(4) 0.40343(8) 0.0189(4) Uani d . 1 1 . .
    C C15 0.58486(10) 0.6782(4) 0.43933(8) 0.0207(4) Uani d . 1 1 . .
    H H15 0.6005 0.7811 0.4802 0.025 Uiso calc R 1 1 . .
    C C16 0.49691(10) 0.6619(4) 0.41602(7) 0.0197(4) Uani d . 1 1 . .
    H H16 0.4526 0.7524 0.4412 0.024 Uiso calc R 1 1 . .
    C C17 0.80559(10) 0.4433(5) 0.39500(8) 0.0242(4) Uani d . 1 1 . .
    H H17 0.8629 0.4734 0.4200 0.036 Uiso calc R 1 1 . .
    H H17B 0.8063 0.5621 0.3534 0.036 Uiso calc R 1 1 . .
    H H17C 0.7948 0.2005 0.3872 0.036 Uiso calc R 1 1 . .
loop_
    _atom_site_aniso_label
    _atom_site_aniso_U_11
    _atom_site_aniso_U_22
    _atom_site_aniso_U_33
    _atom_site_aniso_U_12
    _atom_site_aniso_U_13
    _atom_site_aniso_U_23
    O1 0.0235(6) 0.0315(7) 0.0198(6) -0.0012(5) 0.0025(5) -0.0041(5)
    O2 0.0152(6) 0.0311(7) 0.0235(6) 0.0017(5) -0.0001(4) -0.0045(5)
    C1 0.0193(8) 0.0181(8) 0.0187(8) -0.0016(7) 0.0037(6) 0.0015(7)
    C2 0.0189(8) 0.0186(9) 0.0181(8) -0.0012(7) 0.0033(6) 0.0029(7)
    C3 0.0200(8) 0.0225(9) 0.0221(8) -0.0033(7) 0.0009(6) 0.0017(7)
    C4 0.0171(8) 0.0248(9) 0.0263(8) 0.0013(7) 0.0023(6) 0.0050(8)
    C5 0.0221(8) 0.0261(9) 0.0247(9) 0.0028(8) 0.0077(7) 0.0027(8)
    C6 0.0235(8) 0.0215(9) 0.0195(8) 0.0010(7) 0.0023(6) 0.0006(7)
    C7 0.0189(8) 0.0169(8) 0.0202(8) -0.0006(7) 0.0022(6) 0.0035(7)
    C8 0.0188(8) 0.0207(9) 0.0183(8) 0.0001(7) 0.0010(6) -0.0001(7)
    C9 0.0196(8) 0.0167(8) 0.0183(8) -0.0011(7) 0.0029(6) 0.0015(7)
    C10 0.0217(8) 0.0174(8) 0.0158(7) -0.0017(7) 0.0029(6) 0.0007(7)
    C11 0.0192(8) 0.0166(8) 0.0192(7) 0.0008(7) 0.0032(6) 0.0028(7)
    C12 0.0224(8) 0.0188(8) 0.0169(7) -0.0004(7) 0.0019(6) -0.0008(7)
    C13 0.0189(8) 0.0214(9) 0.0203(8) 0.0028(7) 0.0051(6) 0.0013(7)
    C14 0.0168(8) 0.0196(8) 0.0202(8) 0.0003(7) 0.0008(6) 0.0034(7)
    C15 0.0237(8) 0.0222(9) 0.0160(7) 0.0029(7) 0.0014(6) -0.0005(7)
    C16 0.0193(8) 0.0215(9) 0.0187(8) 0.0031(7) 0.0046(6) 0.0013(7)
    C17 0.0149(8) 0.0292(10) 0.0285(9) 0.0025(7) 0.0022(6) -0.0025(8)
loop_
    _geom_bond_atom_site_label_1
    _geom_bond_atom_site_label_2
    _geom_bond_site_symmetry_2
    _geom_bond_distance
    _geom_bond_publ_flag
    O1 C1 . 1.2249(19) ?
    O2 C14 . 1.3721(19) ?
    O2 C17 . 1.4379(18) ?
    C1 C2 . 1.484(2) ?
    C1 C9 . 1.495(2) ?
    C2 C3 . 1.389(2) ?
    C2 C7 . 1.396(2) ?
    C3 C4 . 1.387(2) ?
    C3 H3 . 0.9500 ?
    C4 C5 . 1.399(2) ?
    C4 H4 . 0.9500 ?
    C5 C6 . 1.392(2) ?
    C5 H5 . 0.9500 ?
    C6 C7 . 1.393(2) ?
    C6 H6 . 0.9500 ?
    C7 C8 . 1.512(2) ?
    C8 C9 . 1.515(2) ?
    C8 H8A . 0.9900 ?
    C8 H8B . 0.9900 ?
    C9 C10 . 1.348(2) ?
    C10 C11 . 1.460(2) ?
    C10 H10 . 0.9500 ?
    C11 C12 . 1.403(2) ?
    C11 C16 . 1.407(2) ?
    C12 C13 . 1.388(2) ?
    C12 H12 . 0.9500 ?
    C13 C14 . 1.391(2) ?
    C13 H13 . 0.9500 ?
    C14 C15 . 1.396(2) ?
    C15 C16 . 1.379(2) ?
    C15 H15 . 0.9500 ?
    C16 H16 . 0.9500 ?
    C17 H17 . 0.9800 ?
    C17 H17B . 0.9800 ?
    C17 H17C . 0.9800 ?
loop_
    _geom_angle_atom_site_label_1
    _geom_angle_atom_site_label_2
    _geom_angle_atom_site_label_3
    _geom_angle_site_symmetry_1
    _geom_angle_site_symmetry_3
    _geom_angle
    _geom_angle_publ_flag
    C14 O2 C17 . . 116.51(12) ?
    O1 C1 C2 . . 126.71(14) ?
    O1 C1 C9 . . 126.93(14) ?
    C2 C1 C9 . . 106.35(13) ?
    C3 C2 C7 . . 121.58(15) ?
    C3 C2 C1 . . 128.75(15) ?
    C7 C2 C1 . . 109.67(14) ?
    C4 C3 C2 . . 118.60(15) ?
    C4 C3 H3 . . 120.7 ?
    C2 C3 H3 . . 120.7 ?
    C3 C4 C5 . . 120.09(15) ?
    C3 C4 H4 . . 120.0 ?
    C5 C4 H4 . . 120.0 ?
    C6 C5 C4 . . 121.30(15) ?
    C6 C5 H5 . . 119.3 ?
    C4 C5 H5 . . 119.3 ?
    C5 C6 C7 . . 118.54(15) ?
    C5 C6 H6 . . 120.7 ?
    C7 C6 H6 . . 120.7 ?
    C6 C7 C2 . . 119.89(15) ?
    C6 C7 C8 . . 128.61(15) ?
    C2 C7 C8 . . 111.49(14) ?
    C7 C8 C9 . . 103.55(13) ?
    C7 C8 H8A . . 111.1 ?
    C9 C8 H8A . . 111.1 ?
    C7 C8 H8B . . 111.1 ?
    C9 C8 H8B . . 111.1 ?
    H8A C8 H8B . . 109.0 ?
    C10 C9 C1 . . 120.30(14) ?
    C10 C9 C8 . . 130.76(14) ?
    C1 C9 C8 . . 108.93(13) ?
    C9 C10 C11 . . 130.85(15) ?
    C9 C10 H10 . . 114.6 ?
    C11 C10 H10 . . 114.6 ?
    C12 C11 C16 . . 116.83(14) ?
    C12 C11 C10 . . 117.92(14) ?
    C16 C11 C10 . . 125.20(14) ?
    C13 C12 C11 . . 123.04(15) ?
    C13 C12 H12 . . 118.5 ?
    C11 C12 H12 . . 118.5 ?
    C12 C13 C14 . . 118.37(14) ?
    C12 C13 H13 . . 120.8 ?
    C14 C13 H13 . . 120.8 ?
    O2 C14 C13 . . 124.38(14) ?
    O2 C14 C15 . . 115.46(14) ?
    C13 C14 C15 . . 120.16(14) ?
    C16 C15 C14 . . 120.57(15) ?
    C16 C15 H15 . . 119.7 ?
    C14 C15 H15 . . 119.7 ?
    C15 C16 C11 . . 121.01(14) ?
    C15 C16 H16 . . 119.5 ?
    C11 C16 H16 . . 119.5 ?
    O2 C17 H17 . . 109.5 ?
    O2 C17 H17B . . 109.5 ?
    H17 C17 H17B . . 109.5 ?
    O2 C17 H17C . . 109.5 ?
    H17 C17 H17C . . 109.5 ?
    H17B C17 H17C . . 109.5 ?
loop_
    _geom_torsion_atom_site_label_1
    _geom_torsion_atom_site_label_2
    _geom_torsion_atom_site_label_3
    _geom_torsion_atom_site_label_4
    _geom_torsion_site_symmetry_1
    _geom_torsion_site_symmetry_2
    _geom_torsion_site_symmetry_3
    _geom_torsion_site_symmetry_4
    _geom_torsion
    _geom_torsion_publ_flag
    O1 C1 C2 C3 . . . . 0.6(3) ?
    C9 C1 C2 C3 . . . . 179.53(16) ?
    O1 C1 C2 C7 . . . . -179.84(16) ?
    C9 C1 C2 C7 . . . . -0.96(18) ?
    C7 C2 C3 C4 . . . . 0.3(3) ?
    C1 C2 C3 C4 . . . . 179.78(16) ?
    C2 C3 C4 C5 . . . . -0.5(3) ?
    C3 C4 C5 C6 . . . . 0.4(3) ?
    C4 C5 C6 C7 . . . . -0.1(3) ?
    C5 C6 C7 C2 . . . . -0.1(2) ?
    C5 C6 C7 C8 . . . . 179.26(16) ?
    C3 C2 C7 C6 . . . . 0.0(3) ?
    C1 C2 C7 C6 . . . . -179.54(15) ?
    C3 C2 C7 C8 . . . . -179.47(15) ?
    C1 C2 C7 C8 . . . . 0.97(19) ?
    C6 C7 C8 C9 . . . . 180.00(16) ?
    C2 C7 C8 C9 . . . . -0.57(18) ?
    O1 C1 C9 C10 . . . . 0.7(3) ?
    C2 C1 C9 C10 . . . . -178.19(15) ?
    O1 C1 C9 C8 . . . . 179.47(16) ?
    C2 C1 C9 C8 . . . . 0.59(18) ?
    C7 C8 C9 C10 . . . . 178.56(17) ?
    C7 C8 C9 C1 . . . . -0.04(17) ?
    C1 C9 C10 C11 . . . . 174.72(16) ?
    C8 C9 C10 C11 . . . . -3.7(3) ?
    C9 C10 C11 C12 . . . . -177.64(17) ?
    C9 C10 C11 C16 . . . . 0.0(3) ?
    C16 C11 C12 C13 . . . . -1.8(2) ?
    C10 C11 C12 C13 . . . . 176.01(15) ?
    C11 C12 C13 C14 . . . . 0.3(3) ?
    C17 O2 C14 C13 . . . . -0.6(2) ?
    C17 O2 C14 C15 . . . . 179.49(15) ?
    C12 C13 C14 O2 . . . . -178.74(15) ?
    C12 C13 C14 C15 . . . . 1.1(2) ?
    O2 C14 C15 C16 . . . . 178.80(15) ?
    C13 C14 C15 C16 . . . . -1.1(3) ?
    C14 C15 C16 C11 . . . . -0.4(3) ?
    C12 C11 C16 C15 . . . . 1.8(2) ?
    C10 C11 C16 C15 . . . . -175.80(16) ?
loop_
    _geom_hbond_atom_site_label_D
    _geom_hbond_atom_site_label_H
    _geom_hbond_atom_site_label_A
    _geom_hbond_site_symmetry_A
    _geom_hbond_distance_DH
    _geom_hbond_distance_HA
    _geom_hbond_distance_DA
    _geom_hbond_angle_DHA
    C13 H13 O1 2_645 0.95 2.58 3.5327(19) 175
