# Supplementary material for: (2E)-2-(4-Meth­oxy­benzyl­idene)-2,3-di­hydro-1H-inden-1-one
Source: Acta Crystallogr Sect E Struct Rep Online. 2012 Feb 24;68(Pt 3):o815. doi: 10.1107/S1600536812006940 (PMC3297877; doi:10.1107/S1600536812006940)
Supplement: Supplementary file 2 [file e-68-0o815-Isup2.hkl]

# 
# h,k,l, Fc-squared, Fo-squared, sigma(Fo-squared) and status flag 
# 
data_I
_shelx_title '  P21/c' 
_shelx_refln_list_code          4 
_shelx_F_calc_maximum      180.87 
_exptl_crystal_F_000       528.00 
_reflns_d_resolution_high  0.7681 
 
loop_ 
 _symmetry_equiv_pos_as_xyz 
 'x, y, z' 
 '-x, y+1/2, -z+1/2' 
 '-x, -y, -z' 
 'x, -y-1/2, z-1/2' 
 
_cell_length_a    15.1177 
_cell_length_b     3.9322 
_cell_length_c    20.7072 
_cell_angle_alpha  90.000 
_cell_angle_beta   94.615 
_cell_angle_gamma  90.000 
 
_shelx_F_squared_multiplier     1.000 
 
loop_ 
 _refln_index_h 
 _refln_index_k 
 _refln_index_l 
 _refln_F_squared_calc 
 _refln_F_squared_meas 
 _refln_F_squared_sigma 
 _refln_observed_status 
   2   0   0      981.93     1030.23     15.35 o 
   3   0   0      539.72      584.20     10.22 o 
   4   0   0     2230.85     2278.23     30.46 o 
   5   0   0     1503.18     1578.84     21.55 o 
   6   0   0     1267.49     1528.66     23.32 o 
   7   0   0      475.16      489.25     14.31 o 
   8   0   0       23.58       35.57      4.31 o 
   9   0   0      524.18      680.33     47.78 o 
  10   0   0       61.04       58.78      6.80 o 
  11   0   0        3.64        9.55      4.86 o 
  12   0   0      904.81      957.18     34.55 o 
  13   0   0        2.02       16.43      4.70 o 
  14   0   0      356.40      365.52      9.88 o 
  15   0   0      299.71      293.43     21.05 o 
  16   0   0        9.69       16.43      6.42 o 
  17   0   0        0.74        6.66      4.06 o 
  18   0   0       13.81       42.46      9.00 o 
   1   1   0     3907.36     3614.87     20.39 o 
   2   1   0      460.62      424.82      7.58 o 
   3   1   0      118.82      110.50     11.09 o 
   4   1   0        2.87        4.02      1.55 o 
   5   1   0        5.28        6.28      1.51 o 
   6   1   0      100.38       99.28      5.14 o 
   7   1   0     1501.08     1697.70     38.66 o 
   8   1   0      113.09      111.48      4.51 o 
   9   1   0       24.09       28.08      2.61 o 
  10   1   0      433.84      482.97     10.48 o 
  11   1   0      223.56      235.84      8.35 o 
  12   1   0      149.53      149.47      7.09 o 
  13   1   0      264.49      273.75     10.00 o 
  14   1   0      191.56      197.93      9.01 o 
  15   1   0        0.06        0.72      1.73 o 
  16   1   0        0.32        2.08      3.92 o 
  17   1   0        4.79        2.80      4.73 o 
  18   1   0       18.88       43.76     10.42 o 
  19   1   0        8.67       12.42      6.43 o 
   0   2   0     2537.47     2510.74     37.95 o 
   1   2   0       39.39       29.77      3.35 o 
   2   2   0      213.15      190.24      6.98 o 
   3   2   0        6.57        9.25      1.73 o 
   4   2   0       66.11       59.95      3.62 o 
   5   2   0      849.50      907.82     26.89 o 
   6   2   0      141.04      141.61     10.41 o 
   7   2   0      520.27      555.56     24.24 o 
   8   2   0      329.82      338.45     12.66 o 
   9   2   0      498.64      527.08     24.40 o 
  10   2   0        6.25        5.57      1.50 o 
  11   2   0      124.16      128.70     17.22 o 
  12   2   0      316.31      314.25     26.60 o 
  13   2   0        1.87       -6.72      6.72 o 
  14   2   0       32.42       16.98      7.21 o 
  15   2   0      183.01      204.47     23.17 o 
  16   2   0       11.93       12.91      7.62 o 
  17   2   0        3.80        6.12      4.10 o 
  18   2   0       22.78       24.03      9.18 o 
   1   3   0       21.43       23.32      4.42 o 
   2   3   0      116.38      124.00      8.16 o 
   3   3   0        0.26       12.49      3.90 o 
   4   3   0      453.67      498.95     16.46 o 
   5   3   0        2.49       -1.73      2.05 o 
   6   3   0      111.83      113.32      5.01 o 
   7   3   0       60.13       63.22     12.62 o 
   8   3   0      371.60      395.12     30.04 o 
   9   3   0      287.05      298.88     26.87 o 
  10   3   0        0.84       -1.69      4.55 o 
  11   3   0      378.12      351.48     31.07 o 
  12   3   0        2.51        3.54      4.33 o 
  13   3   0       14.36        6.66      6.21 o 
  14   3   0      109.67      128.13     19.53 o 
  15   3   0       50.11       39.99     11.97 o 
   0   4   0        1.00        6.51      4.81 o 
   1   4   0       49.73       49.66      6.99 o 
   2   4   0       19.46       14.03      4.05 o 
   3   4   0        0.95        4.18      3.48 o 
   4   4   0       70.39       71.31      7.36 o 
   5   4   0       14.47       16.68      7.75 o 
   6   4   0       27.58       35.26     11.38 o 
   7   4   0       50.38       46.75     12.26 o 
   8   4   0      149.66      164.01     21.97 o 
   9   4   0       10.64       14.92      8.60 o 
  10   4   0        3.92       -0.42      4.48 o 
  11   4   0        0.06        2.48      4.74 o 
  12   4   0        1.11        9.88      6.15 o 
   1   5   0       69.04       76.93     13.95 o 
   2   5   0        3.62       -5.18      5.18 o 
   3   5   0        0.05       -2.17      3.93 o 
   4   5   0       42.88       38.58     10.96 o 
 -19   1   1        0.74       -2.39      4.80 o 
 -18   1   1       19.38       36.74      9.50 o 
 -17   1   1       13.76        9.66      6.03 o 
 -16   1   1        0.00       -1.50      1.74 o 
 -15   1   1       42.10       49.20      5.60 o 
 -14   1   1      181.89      168.61     11.92 o 
 -13   1   1        0.03       -0.35      1.67 o 
 -12   1   1      890.91      903.39     17.58 o 
 -11   1   1       30.49       28.24      2.42 o 
 -10   1   1       88.01       83.66      4.22 o 
  -9   1   1       65.24       67.41      3.15 o 
  -8   1   1     1155.07     1250.04     13.20 o 
  -7   1   1      111.32      108.22      2.96 o 
  -6   1   1      398.07      367.40      6.34 o 
  -5   1   1      356.54      376.84      6.16 o 
  -4   1   1      965.07      961.90      9.17 o 
  -3   1   1      735.14      761.79     12.02 o 
  -2   1   1      359.62      330.10     14.16 o 
  -1   1   1     8279.45     7973.40     37.00 o 
   0   1   1     2058.21     1884.69     17.26 o 
   1   1   1     8451.26     7694.57     52.97 o 
   2   1   1     1701.98     1524.28     28.29 o 
   3   1   1      962.88      910.58     27.85 o 
   4   1   1      134.73      130.64      6.06 o 
   5   1   1        5.74        2.74      1.91 o 
   6   1   1        0.38       -0.19      0.67 o 
   7   1   1     1193.60     1258.70     15.49 o 
   8   1   1      167.04      159.96      5.29 o 
   9   1   1      377.86      434.25      9.65 o 
  10   1   1      129.94      147.65      6.87 o 
  11   1   1     1193.91     1219.80     58.71 o 
  12   1   1      531.10      536.85     17.35 o 
  13   1   1       76.80       84.60     16.16 o 
  14   1   1       82.70       81.58      6.94 o 
  15   1   1       56.61       54.50      6.01 o 
  16   1   1       52.40       47.33     10.53 o 
  17   1   1      146.52      128.71     17.15 o 
  18   1   1      229.27      256.49     24.80 o 
  19   1   1      158.61      196.53     22.04 o 
 -18   2   1       12.73       15.53      8.41 o 
 -17   2   1        3.77        8.92      5.75 o 
 -16   2   1       92.71      105.55     17.60 o 
 -15   2   1      229.68      205.51     23.19 o 
 -14   2   1      202.13      218.81     23.05 o 
 -13   2   1      176.91      191.32     21.75 o 
 -12   2   1       44.17       42.57     10.41 o 
 -11   2   1       40.95       39.45      9.57 o 
 -10   2   1      140.58      129.20     10.01 o 
  -9   2   1      135.73      132.08      7.71 o 
  -8   2   1       18.58       19.46      3.42 o 
  -7   2   1      330.76      322.71     13.20 o 
  -6   2   1        7.68        5.84      0.80 o 
  -5   2   1      379.37      374.72     18.92 o 
  -4   2   1      301.84      320.88      8.83 o 
  -3   2   1      444.26      436.78     10.58 o 
  -2   2   1       95.28      106.97      5.41 o 
  -1   2   1      139.56      141.73      6.20 o 
   0   2   1        8.82        5.01      1.68 o 
   1   2   1       21.39       20.33      2.35 o 
   2   2   1      345.40      336.80     10.32 o 
   3   2   1       33.49       29.04      3.09 o 
   4   2   1      154.28      134.64      5.76 o 
   5   2   1       68.64       72.79     11.20 o 
   6   2   1       45.68       41.01      4.95 o 
   7   2   1       81.92       86.47      6.77 o 
   8   2   1      315.92      325.21     12.39 o 
   9   2   1        5.21        5.02      1.68 o 
  10   2   1        2.37        1.69      0.79 o 
  11   2   1     1342.31     1311.48     53.04 o 
  12   2   1      498.29      527.71     34.35 o 
  13   2   1       10.34       10.20      5.94 o 
  14   2   1       50.22       39.25     10.40 o 
  15   2   1       10.05       15.17      7.42 o 
  16   2   1        8.56       17.48      8.11 o 
  17   2   1        6.01       10.53      7.33 o 
 -15   3   1       66.32       51.38     12.91 o 
 -14   3   1        8.12       19.80      9.72 o 
 -13   3   1       28.16       20.44      8.45 o 
 -12   3   1        1.11        5.75      6.51 o 
 -11   3   1      101.77       98.52     16.34 o 
 -10   3   1       85.33       73.91     13.66 o 
  -9   3   1       72.61       66.48     13.77 o 
  -8   3   1       23.48       27.04      9.18 o 
  -7   3   1      122.02      126.10     10.38 o 
  -6   3   1       56.11       57.52      4.33 o 
  -5   3   1       70.49       75.56      6.53 o 
  -4   3   1      119.41      118.88      8.55 o 
  -3   3   1      129.22      146.69     12.46 o 
  -2   3   1       99.68      104.41      7.37 o 
  -1   3   1       89.33       86.04      9.45 o 
   0   3   1        5.14        5.50      3.20 o 
   1   3   1      330.88      295.90     14.11 o 
   2   3   1      266.29      271.15     20.46 o 
   3   3   1      187.19      201.70     11.01 o 
   4   3   1      252.54      251.84     13.88 o 
   5   3   1      199.94      207.47      8.58 o 
   6   3   1       67.70       69.07      8.02 o 
   7   3   1       66.66       51.91     11.58 o 
   8   3   1      207.72      242.02     23.88 o 
   9   3   1       24.53       17.93      7.43 o 
  10   3   1      502.93      447.42     34.05 o 
  11   3   1      375.89      343.96     30.25 o 
  12   3   1      216.23      223.98     25.44 o 
  13   3   1       52.45       62.78     14.16 o 
  14   3   1       68.01       98.54     17.66 o 
  15   3   1        2.57        4.63      5.30 o 
 -12   4   1       93.25       92.56     17.24 o 
 -11   4   1       10.89        7.45      5.54 o 
 -10   4   1       90.29       92.62     17.39 o 
  -9   4   1      116.21      115.15     18.45 o 
  -8   4   1       28.07       28.65      9.61 o 
  -7   4   1       13.11       28.16      9.29 o 
  -6   4   1        8.16        9.21      4.77 o 
  -5   4   1       33.20       48.64     11.36 o 
  -4   4   1       34.14       28.26      4.79 o 
  -3   4   1      150.57      154.04     11.35 o 
  -2   4   1       15.59       12.33      4.01 o 
  -1   4   1      143.85      148.61     11.66 o 
   0   4   1       75.05       66.46      8.00 o 
   1   4   1        5.94        8.21      3.36 o 
   2   4   1       94.35      102.10      9.33 o 
   3   4   1       16.93       16.14      3.81 o 
   4   4   1       13.90       18.01      3.70 o 
   5   4   1      131.21      132.62     18.22 o 
   6   4   1       20.81       12.88      6.38 o 
   7   4   1       14.18       17.95      7.30 o 
   8   4   1       93.77       83.37     16.68 o 
   9   4   1        1.50       -0.49      4.77 o 
  10   4   1      197.62      192.34     24.71 o 
  11   4   1       55.21       55.27     13.56 o 
  12   4   1        6.49       26.06     10.33 o 
  -4   5   1       31.92       38.83     10.55 o 
  -3   5   1       81.40       64.56     13.14 o 
  -2   5   1      209.42      229.53     23.53 o 
   1   5   1       20.43       23.36      7.92 o 
   2   5   1        5.44       -5.84      5.84 o 
   3   5   1        0.17        5.41      3.64 o 
   4   5   1      116.67      115.44     18.06 o 
 -19   0   2      457.19      569.66     31.47 o 
 -18   0   2      115.07      135.47     15.24 o 
 -17   0   2        0.60        5.55      5.08 o 
 -16   0   2      141.53      166.95     16.26 o 
 -15   0   2        0.47       -0.46      0.90 o 
 -14   0   2      349.90      367.31     11.57 o 
 -13   0   2      946.26      964.46     17.05 o 
 -12   0   2     3336.00     3354.40     63.97 o 
 -11   0   2      434.63      442.21     22.40 o 
 -10   0   2       63.73       22.24     38.11 o 
  -9   0   2      563.44      583.40     34.03 o 
  -8   0   2      308.74      363.40     13.69 o 
  -7   0   2      167.67      147.00      7.81 o 
  -6   0   2      364.90      399.26     15.21 o 
  -5   0   2     2160.28     2131.96     24.96 o 
  -4   0   2     1911.82     1985.84     21.54 o 
  -3   0   2       20.10       19.70      2.85 o 
  -2   0   2     3955.09     3696.24     30.20 o 
   2   0   2     4994.26     4941.52     29.28 o 
   3   0   2      589.04      619.94     12.99 o 
   4   0   2      584.13      595.38      8.12 o 
   5   0   2      616.18      614.77     14.44 o 
   6   0   2      476.79      561.61     13.52 o 
   7   0   2     7155.92     8135.97     98.52 o 
   8   0   2     1686.34     1893.33     57.22 o 
   9   0   2      504.46      478.34     11.06 o 
  10   0   2        3.95        1.48      1.64 o 
  11   0   2      644.12      653.26     27.88 o 
  12   0   2      112.47       99.43     10.83 o 
  13   0   2     1753.12     1556.71     28.98 o 
  14   0   2       74.70       93.33     11.76 o 
  15   0   2       30.09       37.16      8.39 o 
  16   0   2        1.38        2.12      2.92 o 
  17   0   2        4.68        1.18      4.65 o 
  18   0   2       16.98       43.32      9.04 o 
 -19   1   2        0.04        3.26      5.38 o 
 -18   1   2       28.30       28.71      8.22 o 
 -17   1   2       19.18       17.35      5.73 o 
 -16   1   2        3.97        3.80      1.95 o 
 -15   1   2        6.85        7.05      3.16 o 
 -14   1   2      295.99      321.64     13.72 o 
 -13   1   2        4.08        1.25      0.92 o 
 -12   1   2      628.05      613.88     15.29 o 
 -11   1   2        0.01       -0.17      0.84 o 
 -10   1   2       44.56       39.89      2.73 o 
  -9   1   2      938.22      977.50     13.83 o 
  -8   1   2      162.51      163.26      4.93 o 
  -7   1   2      257.27      274.98      6.01 o 
  -6   1   2       11.13        8.70      1.14 o 
  -5   1   2     1438.65     1427.52     12.64 o 
  -4   1   2      398.11      396.31      7.48 o 
  -3   1   2     1394.67     1401.24     16.61 o 
  -2   1   2      833.64      840.81     12.97 o 
  -1   1   2     1409.55     1329.60     15.96 o 
   0   1   2     5809.03     5596.17     35.91 o 
   1   1   2     1056.18     1030.93     15.22 o 
   2   1   2      903.41      855.06     15.33 o 
   3   1   2      411.30      378.28     19.33 o 
   4   1   2      341.25      313.66     18.14 o 
   5   1   2       32.26       33.08      4.83 o 
   6   1   2       34.98       40.36      1.79 o 
   7   1   2      296.31      348.99      8.67 o 
   8   1   2        0.00       -1.18      1.31 o 
   9   1   2      161.34      185.51     12.27 o 
  10   1   2      180.52      186.00     15.87 o 
  11   1   2      286.49      302.18     11.66 o 
  12   1   2       12.26       13.56      2.35 o 
  13   1   2       37.37       23.78      3.32 o 
  14   1   2      190.37      184.53     10.47 o 
  15   1   2        0.03       -1.97      3.33 o 
  16   1   2        1.06       -0.65      4.30 o 
  17   1   2        4.10        4.82      3.56 o 
  18   1   2        1.91        0.51      4.12 o 
  19   1   2       17.52       32.93     10.05 o 
 -18   2   2       22.34       27.32      8.91 o 
 -17   2   2       12.01       11.26      7.33 o 
 -16   2   2       19.71       15.08      7.37 o 
 -15   2   2       91.04       86.28     15.56 o 
 -14   2   2       82.10       71.41     14.12 o 
 -13   2   2      269.83      257.59     24.31 o 
 -12   2   2      305.20      308.22     26.44 o 
 -11   2   2      297.02      293.21     25.10 o 
 -10   2   2     1120.46     1176.56     22.35 o 
  -9   2   2      271.60      236.06     16.54 o 
  -8   2   2       13.73       14.16      1.70 o 
  -7   2   2      257.38      252.83     10.60 o 
  -6   2   2       34.58       34.36      2.12 o 
  -5   2   2     1053.23     1127.09     17.85 o 
  -4   2   2       10.10        9.81      4.15 o 
  -3   2   2      488.41      511.94     18.30 o 
  -2   2   2      279.97      296.17      8.96 o 
  -1   2   2     1749.97     1826.00     26.51 o 
   0   2   2       92.28       98.89      5.70 o 
   1   2   2        2.40        1.94      1.36 o 
   2   2   2       58.13       55.33      3.80 o 
   3   2   2      735.17      754.05     30.44 o 
   4   2   2      569.32      558.57     10.06 o 
   5   2   2      234.06      226.64     11.67 o 
   6   2   2       56.45       60.00     13.24 o 
   7   2   2      100.98       97.02     13.77 o 
   8   2   2       11.50       10.82      5.76 o 
   9   2   2        0.33       -0.46      2.39 o 
  10   2   2      125.38      138.77     10.73 o 
  11   2   2      284.84      285.15     25.94 o 
  12   2   2       31.30       22.99      8.66 o 
  13   2   2       28.14       41.54     11.70 o 
  14   2   2        4.47        5.64      5.79 o 
  15   2   2        1.05       -2.59      4.41 o 
  16   2   2       23.37       28.77      9.60 o 
  17   2   2       26.32        7.02      4.68 o 
 -15   3   2        4.96        3.02      5.07 o 
 -14   3   2        4.81        4.28      4.97 o 
 -13   3   2        3.41       -1.56      4.60 o 
 -12   3   2      123.08      107.20     17.22 o 
 -11   3   2        3.06        3.58      5.32 o 
 -10   3   2       56.95       49.90     12.19 o 
  -9   3   2        0.03        3.03      3.24 o 
  -8   3   2       16.71       13.19      3.40 o 
  -7   3   2        0.67        0.14      0.49 o 
  -6   3   2       24.57       21.42      5.68 o 
  -5   3   2      136.07      130.70      8.96 o 
  -4   3   2       51.36       43.61      5.75 o 
  -3   3   2      157.98      147.08     10.23 o 
  -2   3   2       54.07       53.80      5.42 o 
  -1   3   2      304.97      315.85     12.59 o 
   0   3   2       14.24       11.59      2.43 o 
   1   3   2       31.37       30.76      4.93 o 
   2   3   2      382.67      378.78     15.52 o 
   3   3   2       12.54        9.43      3.03 o 
   4   3   2      453.43      445.07     23.92 o 
   5   3   2       38.64       41.21      4.25 o 
   6   3   2       13.51        8.70      5.52 o 
   7   3   2       34.38       31.71      9.54 o 
   8   3   2        2.79        2.58      4.74 o 
   9   3   2      412.09      410.79     28.95 o 
  10   3   2       58.81       55.77     12.00 o 
  11   3   2       34.67       29.69      9.06 o 
  12   3   2      198.30      199.53     24.40 o 
  13   3   2       50.33       42.35     12.02 o 
  14   3   2        1.88       -0.17      4.95 o 
  15   3   2        0.02       -9.07      9.07 o 
 -12   4   2        1.85        0.94      4.76 o 
 -11   4   2        9.42        9.71      8.44 o 
 -10   4   2       33.98       43.17     12.59 o 
  -9   4   2      192.30      228.91     25.94 o 
  -8   4   2       17.67       19.37      7.51 o 
  -7   4   2      101.08      118.61     18.24 o 
  -6   4   2       63.45       64.31     13.21 o 
  -5   4   2       51.61       58.94     11.99 o 
  -4   4   2       20.21       13.37      3.77 o 
  -3   4   2      117.95      114.32     10.06 o 
  -2   4   2       54.01       46.44      6.71 o 
  -1   4   2       12.13       17.61      4.48 o 
   0   4   2       11.14        7.07      3.05 o 
   1   4   2        0.77        1.04      4.17 o 
   2   4   2       65.50       66.99      7.61 o 
   3   4   2      300.16      308.10     15.01 o 
   4   4   2       76.76       64.31     10.11 o 
   5   4   2       32.44       28.01      9.60 o 
   6   4   2      107.65       96.82     16.98 o 
   7   4   2       17.32       24.80      9.79 o 
   8   4   2        3.01       22.16     10.41 o 
   9   4   2      634.57      665.73     45.91 o 
  10   4   2      147.11      147.05     22.43 o 
  11   4   2       11.35       16.11      6.70 o 
  12   4   2       48.63       31.15     11.66 o 
  -4   5   2       16.41       18.36      8.33 o 
  -3   5   2       35.31       42.16     10.98 o 
  -2   5   2        1.57        3.22      3.27 o 
   1   5   2        9.57       18.83      7.81 o 
   2   5   2       29.45       25.20      9.08 o 
   3   5   2       37.22       39.66     11.13 o 
 -19   1   3       26.12       35.63      9.13 o 
 -18   1   3       23.03       27.64      8.13 o 
 -17   1   3        5.15        2.15      4.19 o 
 -16   1   3      118.63      135.77      9.58 o 
 -15   1   3       83.36       88.57      7.62 o 
 -14   1   3       85.81       75.98      4.69 o 
 -13   1   3      802.48      802.42     14.90 o 
 -12   1   3     2084.14     2048.53     26.95 o 
 -11   1   3       26.86       20.09      2.16 o 
 -10   1   3      160.81      144.71      6.58 o 
  -9   1   3        7.13        9.78      1.30 o 
  -8   1   3       22.05       19.65      2.38 o 
  -7   1   3      452.73      471.26      9.55 o 
  -6   1   3     1072.86     1101.93     12.24 o 
  -5   1   3       14.10       12.33      1.48 o 
  -4   1   3       44.53       46.10      3.19 o 
  -3   1   3       77.91       79.55      4.25 o 
  -2   1   3     1430.94     1345.83     16.62 o 
  -1   1   3    32714.05    31008.29    141.78 o 
   0   1   3     3841.34     3662.21     50.53 o 
   1   1   3     2305.38     2112.67     25.85 o 
   2   1   3      221.14      222.12      4.58 o 
   3   1   3     1905.75     1868.76     41.75 o 
   4   1   3     1804.58     1823.22     45.78 o 
   5   1   3        8.15       12.71      3.03 o 
   6   1   3     2404.19     2385.30     24.69 o 
   7   1   3      515.20      537.02     10.47 o 
   8   1   3       66.14       86.07      4.92 o 
   9   1   3        8.55       11.27      1.86 o 
  10   1   3       81.25       87.11      5.25 o 
  11   1   3       42.51       39.44      3.65 o 
  12   1   3       82.78       83.90      5.49 o 
  13   1   3        1.26       -1.31      1.31 o 
  14   1   3      650.50      602.60     49.47 o 
  15   1   3        0.25        1.80      1.72 o 
  16   1   3       31.72       31.66      8.78 o 
  17   1   3        0.29        0.60      4.38 o 
  18   1   3       88.55      105.50     16.55 o 
 -18   2   3       25.36       19.65      8.31 o 
 -17   2   3       12.52       10.79      6.81 o 
 -16   2   3        0.50        2.67      4.78 o 
 -15   2   3        2.94        3.69      5.31 o 
 -14   2   3       76.60       83.28     14.64 o 
 -13   2   3       42.40       52.74     11.69 o 
 -12   2   3      144.45      141.25      7.94 o 
 -11   2   3      817.41      814.34     22.31 o 
 -10   2   3      209.12      205.52      6.98 o 
  -9   2   3      155.11      169.15      6.32 o 
  -8   2   3      718.60      740.90     12.91 o 
  -7   2   3       14.03       15.98      2.03 o 
  -6   2   3        1.46        0.45      0.91 o 
  -5   2   3      889.05      996.94     20.91 o 
  -4   2   3      343.59      336.39     12.06 o 
  -3   2   3      380.26      360.76     11.65 o 
  -2   2   3     3009.09     3113.24     33.22 o 
  -1   2   3     1241.51     1251.30     20.57 o 
   0   2   3      945.31      937.56     17.21 o 
   1   2   3       19.67       23.26      2.84 o 
   2   2   3       58.89       59.68      4.44 o 
   3   2   3       37.86       35.48      4.65 o 
   4   2   3        0.01        1.10      3.01 o 
   5   2   3      174.74      179.87     11.82 o 
   6   2   3      235.16      248.28     14.47 o 
   7   2   3        5.60        3.66      1.72 o 
   8   2   3        3.53        1.10      1.04 o 
   9   2   3       47.31       55.07      4.34 o 
  10   2   3      214.09      211.24      6.31 o 
  11   2   3        1.41       -2.68      4.82 o 
  12   2   3       32.87       27.07      9.29 o 
  13   2   3      135.37      160.08     20.32 o 
  14   2   3      148.53      121.94     17.81 o 
  15   2   3        1.79       -3.14      5.68 o 
  16   2   3       10.82       14.19      7.68 o 
  17   2   3        9.30        9.57      5.07 o 
 -15   3   3       36.66       43.45     12.42 o 
 -14   3   3        0.75       -6.18      6.18 o 
 -13   3   3        4.79       10.09      6.07 o 
 -12   3   3        3.06        5.82      5.30 o 
 -11   3   3       34.28       43.50     10.80 o 
 -10   3   3      179.16      188.41     21.84 o 
  -9   3   3      510.29      488.92     34.56 o 
  -8   3   3      112.66      106.10      4.11 o 
  -7   3   3      101.99      105.54      7.41 o 
  -6   3   3      170.48      180.72     10.57 o 
  -5   3   3       41.91       50.12      6.21 o 
  -4   3   3      260.59      260.18     13.62 o 
  -3   3   3       77.20       94.11      8.55 o 
  -2   3   3       30.92       31.54      4.23 o 
  -1   3   3       99.39      102.07      7.30 o 
   0   3   3       65.20       68.69      5.95 o 
   1   3   3       35.13       30.85      4.69 o 
   2   3   3      160.32      168.00     13.74 o 
   3   3   3      136.37      162.15     19.16 o 
   4   3   3      102.09      105.27     15.04 o 
   5   3   3       56.02       53.55      3.47 o 
   6   3   3        4.74       -1.07      5.63 o 
   7   3   3       18.19        6.66      5.36 o 
   8   3   3      174.72      147.90     19.50 o 
   9   3   3       42.08       36.82     10.44 o 
  10   3   3        2.47       -7.34      7.34 o 
  11   3   3        2.53       -0.31      4.64 o 
  12   3   3        7.82       11.43      7.52 o 
  13   3   3      125.38      138.21     20.55 o 
  14   3   3        3.50       17.63      8.47 o 
  15   3   3       50.61       69.40     14.79 o 
 -12   4   3       16.01        8.30      7.34 o 
 -11   4   3       30.84       30.61      9.23 o 
 -10   4   3       33.82       36.68     11.26 o 
  -9   4   3        3.89       -2.14      5.25 o 
  -8   4   3       36.52       28.97      9.71 o 
  -7   4   3       13.51       19.37      8.37 o 
  -6   4   3       19.50       21.07      7.69 o 
  -5   4   3      163.54      174.87     11.94 o 
  -4   4   3        1.91        3.45      3.01 o 
  -3   4   3      128.78      143.24     11.45 o 
  -2   4   3      205.15      225.18     18.71 o 
  -1   4   3        4.01        2.30      3.57 o 
   0   4   3       36.71       48.28      6.72 o 
   1   4   3      129.09      128.91     10.71 o 
   2   4   3       36.60       38.85      5.80 o 
   3   4   3       84.11       91.57      8.17 o 
   4   4   3        0.46        4.35      6.16 o 
   5   4   3       26.28       21.34      7.61 o 
   6   4   3        3.75        0.81      4.45 o 
   7   4   3       59.46       57.31     13.45 o 
   8   4   3        3.87        6.79      6.34 o 
   9   4   3        0.53       15.83      7.72 o 
  10   4   3      399.80      432.54     38.18 o 
  11   4   3       14.19       24.02     10.76 o 
  -3   5   3       20.00       23.72      8.53 o 
  -2   5   3       42.21       24.19      7.70 o 
   1   5   3       15.06       22.31      7.87 o 
   2   5   3        7.81        2.40      3.93 o 
   3   5   3        5.67       -2.63      5.26 o 
 -19   0   4       38.63       54.21      9.92 o 
 -18   0   4       13.50       22.37      6.38 o 
 -17   0   4       25.70       50.96      9.46 o 
 -16   0   4       38.54       37.06      4.55 o 
 -15   0   4       92.23       92.60      8.61 o 
 -14   0   4        0.88        3.25      2.58 o 
 -13   0   4      183.36      188.86      9.01 o 
 -12   0   4       63.83       65.40     14.90 o 
 -11   0   4     1952.55     2006.77     47.05 o 
 -10   0   4       19.75       22.73      5.84 o 
  -9   0   4      277.03      201.90    162.83 o 
  -8   0   4       68.87       92.93      6.77 o 
  -7   0   4     1841.34     1878.02     95.21 o 
  -6   0   4      648.35      714.67     15.90 o 
  -5   0   4      669.66      675.89     14.44 o 
  -4   0   4      102.76       84.78      4.82 o 
  -3   0   4     1384.69     1292.29     22.69 o 
  -2   0   4     1591.74     1577.73     23.53 o 
  -1   0   4     5631.14     5133.83     37.76 o 
   0   0   4    19235.70    16747.05     65.48 o 
   1   0   4     1464.07     1325.48     25.75 o 
   2   0   4       63.74       50.13      2.58 o 
   3   0   4       63.10       59.65      2.79 o 
   4   0   4        9.60        9.09      2.07 o 
   5   0   4       11.91       21.50      2.02 o 
   6   0   4     5940.82     6449.08     34.78 o 
   7   0   4      456.33      503.18      9.90 o 
   8   0   4       99.32      116.58      4.83 o 
   9   0   4     1034.70     1076.93     14.38 o 
  10   0   4        0.93        0.53      0.54 o 
  11   0   4       61.54       65.07      6.70 o 
  12   0   4       62.79       66.87     10.13 o 
  13   0   4       24.75       12.29      4.85 o 
  14   0   4       32.13       40.90      8.17 o 
  15   0   4      197.13      145.92     15.71 o 
  16   0   4      249.95      262.16     21.36 o 
  17   0   4      122.86      161.46     17.22 o 
  18   0   4      209.00      269.29     22.35 o 
 -19   1   4        9.97       20.48      7.75 o 
 -18   1   4        7.04       16.68      6.56 o 
 -17   1   4       34.08       28.79      7.82 o 
 -16   1   4        1.34       -0.74      1.62 o 
 -15   1   4        0.50       -0.24      2.71 o 
 -14   1   4       58.10       55.72      4.48 o 
 -13   1   4      154.06      133.45      6.48 o 
 -12   1   4       57.08       42.29      3.58 o 
 -11   1   4       93.61       78.50      4.31 o 
 -10   1   4      541.31      550.82     10.79 o 
  -9   1   4        6.15        9.04      1.72 o 
  -8   1   4       25.95       21.20      3.55 o 
  -7   1   4        1.98        0.54      1.04 o 
  -6   1   4        5.63       10.65      1.40 o 
  -5   1   4       18.70       20.68      1.92 o 
  -4   1   4      640.49      684.45     12.23 o 
  -3   1   4       16.44       16.63      2.47 o 
  -2   1   4       10.34        6.39      1.26 o 
  -1   1   4    16365.45    15827.05     56.16 o 
   0   1   4      469.85      438.68      8.73 o 
   1   1   4     1639.79     1533.65     23.59 o 
   2   1   4       19.41       21.01      2.37 o 
   3   1   4       43.87       53.57      2.86 o 
   4   1   4        3.14        1.57      0.59 o 
   5   1   4      434.05      456.80      9.49 o 
   6   1   4      168.06      178.46      6.26 o 
   7   1   4      319.79      334.65      8.97 o 
   8   1   4      526.29      590.69     13.39 o 
   9   1   4      204.73      201.19      7.68 o 
  10   1   4        0.01       -0.42      1.30 o 
  11   1   4      763.68      781.42     32.06 o 
  12   1   4       34.86       37.27      5.23 o 
  13   1   4      440.02      423.65     23.53 o 
  14   1   4        0.14        0.01      2.09 o 
  15   1   4        0.81        1.64      2.43 o 
  16   1   4        0.61        5.18      5.04 o 
  17   1   4       24.79       42.61     10.52 o 
  18   1   4        1.94        3.21      5.19 o 
 -18   2   4       59.18       80.81     15.31 o 
 -17   2   4      115.66      160.80     20.79 o 
 -16   2   4        8.14        3.16      4.82 o 
 -15   2   4       57.00       52.19     12.09 o 
 -14   2   4      204.11      209.95     22.55 o 
 -13   2   4       62.09       62.29     12.22 o 
 -12   2   4       89.71       70.97      7.63 o 
 -11   2   4        0.46       -0.97      2.41 o 
 -10   2   4      198.88      194.02      7.38 o 
  -9   2   4        3.46        3.06      1.25 o 
  -8   2   4      349.69      346.49     10.45 o 
  -7   2   4       18.02       13.58      2.21 o 
  -6   2   4      162.26      149.65     12.80 o 
  -5   2   4        4.69        1.66      1.88 o 
  -4   2   4       11.10        1.86      2.50 o 
  -3   2   4     1922.43     1982.22     65.73 o 
  -2   2   4     4323.77     4474.59     50.27 o 
  -1   2   4      250.89      250.00     13.37 o 
   0   2   4      140.47      126.03      6.36 o 
   1   2   4        4.34        0.97      1.40 o 
   2   2   4       10.79       15.44      2.07 o 
   3   2   4        9.11        9.72      1.50 o 
   4   2   4        2.24        3.54      1.23 o 
   5   2   4      106.45      114.27      9.66 o 
   6   2   4      175.77      182.13     12.55 o 
   7   2   4       20.68       27.09      3.43 o 
   8   2   4       28.64       24.65      3.30 o 
   9   2   4       45.63       53.56      4.23 o 
  10   2   4      398.85      394.01      7.11 o 
  11   2   4      714.95      723.90     40.90 o 
  12   2   4      338.07      320.28     28.54 o 
  13   2   4       20.19       19.37      8.18 o 
  14   2   4       54.81       53.11     12.64 o 
  15   2   4       36.35       43.28     11.45 o 
  16   2   4       69.65       75.51     14.80 o 
  17   2   4       43.05       64.49     13.76 o 
 -15   3   4      157.98      173.44     22.80 o 
 -14   3   4       15.36       17.83      8.55 o 
 -13   3   4        4.61        7.25      6.67 o 
 -12   3   4       53.45       42.53     11.29 o 
 -11   3   4       33.97       29.29      8.92 o 
 -10   3   4       91.20       95.23     15.04 o 
  -9   3   4        0.30        2.96      2.56 o 
  -8   3   4      219.11      233.15      8.69 o 
  -7   3   4       44.62       39.58      6.75 o 
  -6   3   4       20.31       22.39      4.40 o 
  -5   3   4        1.54        3.25      2.79 o 
  -4   3   4       19.52       17.30      3.87 o 
  -3   3   4        2.44       -1.09      4.21 o 
  -2   3   4        1.47        2.28      2.18 o 
  -1   3   4      185.44      185.50      9.79 o 
   0   3   4        3.41        2.27      1.77 o 
   1   3   4       30.65       26.59      3.75 o 
   2   3   4        3.07        2.46      1.94 o 
   3   3   4        4.25        2.84      6.13 o 
   4   3   4      232.43      243.14     27.39 o 
   5   3   4       17.67        3.09      6.76 o 
   6   3   4       35.76       31.99      8.69 o 
   7   3   4       35.91       20.45      8.16 o 
   8   3   4        4.31        5.77      5.10 o 
   9   3   4      203.65      188.13     22.61 o 
  10   3   4      328.65      321.50     31.02 o 
  11   3   4      794.35      803.86     48.67 o 
  12   3   4      126.33      149.79     21.46 o 
  13   3   4        1.46        4.04      5.84 o 
  14   3   4        1.23        8.60      5.82 o 
  15   3   4        5.48        0.14      6.95 o 
 -12   4   4       13.53       21.01      8.45 o 
 -11   4   4        0.08       -7.31      7.31 o 
 -10   4   4       80.40       84.52     16.15 o 
  -9   4   4       79.01       93.41     16.58 o 
  -8   4   4      105.73      111.26     17.17 o 
  -7   4   4        0.02        3.62      4.19 o 
  -6   4   4       16.31       11.00      6.28 o 
  -5   4   4       10.15        5.54      2.69 o 
  -4   4   4       77.27       81.33      8.74 o 
  -3   4   4      175.93      189.77     13.46 o 
  -2   4   4      231.06      224.61     14.57 o 
  -1   4   4        1.85       -0.63      2.46 o 
   0   4   4        9.51       12.83      6.72 o 
   1   4   4        0.25       -0.64      2.19 o 
   2   4   4       14.75       14.66      3.58 o 
   3   4   4      332.68      336.76     15.07 o 
   4   4   4       70.82       70.79     14.18 o 
   5   4   4       51.08       43.92     11.67 o 
   6   4   4       64.86       48.01     12.03 o 
   7   4   4      216.09      242.00     27.47 o 
   8   4   4       33.00       32.12     10.45 o 
   9   4   4      159.91      179.97     24.46 o 
  10   4   4      395.92      443.83     37.89 o 
  11   4   4       25.72       38.22     12.09 o 
  -3   5   4      183.40      204.66     21.81 o 
  -2   5   4      167.63      201.12     20.73 o 
   1   5   4        0.18        6.32      7.07 o 
   2   5   4        6.20        9.47      5.15 o 
 -19   1   5       36.97       35.32      8.91 o 
 -18   1   5       10.25       13.74      6.45 o 
 -17   1   5        7.70        4.21      4.37 o 
 -16   1   5       24.53       30.98      4.89 o 
 -15   1   5      257.60      258.57      9.62 o 
 -14   1   5      462.01      469.23     12.81 o 
 -13   1   5      721.47      714.02     15.98 o 
 -12   1   5      759.52      783.55     19.45 o 
 -11   1   5      104.66       99.60      8.67 o 
 -10   1   5       11.83       11.41      2.31 o 
  -9   1   5      318.70      327.90      9.34 o 
  -8   1   5      573.88      528.67     12.36 o 
  -7   1   5        0.00       -0.16      1.17 o 
  -6   1   5     2247.12     2436.02     20.22 o 
  -5   1   5      523.76      559.13      9.47 o 
  -4   1   5      508.11      518.50     11.07 o 
  -3   1   5      582.65      571.27     11.50 o 
  -2   1   5        8.48       11.68      2.09 o 
  -1   1   5      638.25      629.38     11.58 o 
   0   1   5       92.42       99.72      4.90 o 
   1   1   5       31.34       32.81      2.35 o 
   2   1   5      515.27      507.35      9.76 o 
   3   1   5       77.81       93.86      4.04 o 
   4   1   5      603.59      588.80     17.34 o 
   5   1   5      116.58      132.15      8.53 o 
   6   1   5     1359.53     1473.50     19.25 o 
   7   1   5      271.74      289.11      8.90 o 
   8   1   5      619.59      656.62     20.48 o 
   9   1   5      113.68      109.86      5.99 o 
  10   1   5      135.93      145.80      7.04 o 
  11   1   5        0.29       -0.84      3.30 o 
  12   1   5       88.14       70.81      5.19 o 
  13   1   5      118.94      108.73      7.02 o 
  14   1   5       18.28       13.24      2.82 o 
  15   1   5        0.44       -1.51      5.10 o 
  16   1   5       15.23       -3.18      5.35 o 
  17   1   5        2.20        2.35      3.82 o 
  18   1   5       52.02       48.47     11.56 o 
 -17   2   5       62.92       82.20     15.21 o 
 -16   2   5       30.01       21.61      7.89 o 
 -15   2   5      131.27      138.20     18.68 o 
 -14   2   5       52.00       50.88     11.86 o 
 -13   2   5       56.90       43.96     10.99 o 
 -12   2   5      151.59      134.10     14.60 o 
 -11   2   5       60.23       55.87      5.81 o 
 -10   2   5      300.51      296.15     10.32 o 
  -9   2   5      108.00      105.47      6.11 o 
  -8   2   5       55.32       56.49      4.77 o 
  -7   2   5        8.56        9.44      1.77 o 
  -6   2   5      237.15      227.96     12.59 o 
  -5   2   5      106.86      111.33      7.43 o 
  -4   2   5      300.92      351.92     16.06 o 
  -3   2   5      490.10      528.26     15.02 o 
  -2   2   5        0.06       -1.14      2.26 o 
  -1   2   5      677.95      747.18     19.27 o 
   0   2   5     1581.32     1570.79     22.49 o 
   1   2   5     1060.13     1126.11     17.97 o 
   2   2   5     1151.05     1154.99     31.85 o 
   3   2   5      364.65      355.15      8.38 o 
   4   2   5      236.80      249.97     13.08 o 
   5   2   5       47.98       40.40      5.51 o 
   6   2   5        0.99       -0.66      2.73 o 
   7   2   5       13.60        9.98      6.65 o 
   8   2   5      475.33      506.65     23.27 o 
   9   2   5      126.28      132.96      6.73 o 
  10   2   5      109.48       95.68     15.06 o 
  11   2   5        6.67        2.06      5.26 o 
  12   2   5       33.73       33.13     10.44 o 
  13   2   5       90.38       98.24     17.20 o 
  14   2   5        5.01        7.87      6.07 o 
  15   2   5        2.18        2.69      4.27 o 
  16   2   5        3.25        1.58      6.15 o 
  17   2   5        3.14       -6.14      6.14 o 
 -15   3   5      131.38      151.39     21.57 o 
 -14   3   5        1.69       -2.20      5.64 o 
 -13   3   5        1.67        4.75      5.08 o 
 -12   3   5        1.48        5.07      5.12 o 
 -11   3   5      221.79      227.32     23.97 o 
 -10   3   5      311.77      325.02     27.72 o 
  -9   3   5      137.73      135.54     13.46 o 
  -8   3   5       51.41       55.17      4.16 o 
  -7   3   5        0.00       -0.88      3.51 o 
  -6   3   5      178.76      190.53     11.80 o 
  -5   3   5      121.47      126.13      9.82 o 
  -4   3   5       18.83       20.88      4.37 o 
  -3   3   5      525.38      552.07     20.38 o 
  -2   3   5      463.90      486.34     16.06 o 
  -1   3   5        0.72        1.12      1.95 o 
   0   3   5       23.62       26.87      3.87 o 
   1   3   5       11.44       10.75      2.55 o 
   2   3   5      421.41      471.28     14.89 o 
   3   3   5      220.43      216.24      8.44 o 
   4   3   5       27.11       32.68      4.13 o 
   5   3   5        6.01       -4.21      7.08 o 
   6   3   5       12.79       10.93      5.27 o 
   7   3   5        0.49       -0.78      6.34 o 
   8   3   5      260.70      277.64     27.21 o 
   9   3   5     1029.83     1047.14     53.11 o 
  10   3   5      332.48      328.36     30.73 o 
  11   3   5      163.16      153.90     21.64 o 
  12   3   5      259.10      261.32     28.36 o 
  13   3   5       41.03       43.63     12.31 o 
  14   3   5       26.64       17.25      8.78 o 
  15   3   5       38.36       40.88     11.93 o 
 -11   4   5        7.59       -5.09      5.09 o 
 -10   4   5       19.67       23.37      8.69 o 
  -9   4   5       67.23       96.47     16.22 o 
  -8   4   5        1.47        0.11      5.06 o 
  -7   4   5        1.90        4.01      4.04 o 
  -6   4   5       23.12       25.88      8.36 o 
  -5   4   5       11.38        9.56      3.83 o 
  -4   4   5       45.51       43.31      6.64 o 
  -3   4   5       85.32       90.56      9.39 o 
  -2   4   5       60.09       66.48      8.16 o 
  -1   4   5       54.18       45.34      6.71 o 
   0   4   5        0.04       -0.60      2.23 o 
   1   4   5       46.42       38.26      5.70 o 
   2   4   5       11.55        9.26     11.22 o 
   3   4   5       34.78       30.63      4.60 o 
   4   4   5        5.76       15.12      7.78 o 
   5   4   5        0.03       -6.72      6.72 o 
   6   4   5        4.14       -2.31      4.54 o 
   7   4   5       61.96       46.97     11.85 o 
   8   4   5      219.79      247.25     28.47 o 
   9   4   5       28.39       28.45     10.54 o 
  10   4   5        8.62        4.62      5.89 o 
  11   4   5      272.69      288.09     31.74 o 
   0   5   5       53.60       55.26     12.29 o 
   1   5   5        0.67       -4.29      5.16 o 
 -19   0   6       91.67       95.11     13.21 o 
 -18   0   6        1.61        9.43      3.75 o 
 -17   0   6       61.10       62.52     10.45 o 
 -16   0   6       40.47       36.93      4.65 o 
 -15   0   6        2.04        6.27      2.05 o 
 -14   0   6      169.75      174.34      9.45 o 
 -13   0   6     7380.90     7220.26     59.34 o 
 -12   0   6        0.04       10.08      2.80 o 
 -11   0   6      175.69      182.42     11.22 o 
 -10   0   6      597.00      549.62     24.00 o 
  -9   0   6        2.60        3.99      3.49 o 
  -8   0   6      486.53      181.97    241.42 o 
  -7   0   6      490.18      514.76     20.74 o 
  -6   0   6     1220.49     1337.89     33.38 o 
  -5   0   6      793.25      830.92     16.85 o 
  -4   0   6     3643.85     3636.68     45.78 o 
  -2   0   6      856.97      851.17     20.07 o 
  -1   0   6      860.41      700.66     17.45 o 
   0   0   6     1663.90     1483.80     24.18 o 
   1   0   6       14.56       28.54      3.62 o 
   2   0   6     8601.85     8089.14    121.15 o 
   3   0   6     1313.41     1409.13     16.27 o 
   4   0   6     1303.82     1237.26     15.35 o 
   5   0   6     1019.72     1098.93     14.66 o 
   6   0   6     2466.28     2758.78     26.41 o 
   7   0   6        1.66        0.70      0.75 o 
   8   0   6      116.48      153.91      6.06 o 
   9   0   6       27.31       30.24      2.67 o 
  10   0   6       16.33       13.34      1.62 o 
  11   0   6       15.58       13.63      4.76 o 
  12   0   6      197.01      163.19     15.84 o 
  13   0   6     1232.45     1113.12     42.54 o 
  14   0   6       84.27       91.73     12.47 o 
  15   0   6       95.84      112.32     14.18 o 
  16   0   6       22.54       35.81      8.26 o 
  17   0   6       14.47       31.31      8.05 o 
 -19   1   6        0.00        5.62      5.47 o 
 -18   1   6       22.09       22.35      7.55 o 
 -17   1   6        2.56       17.97      6.59 o 
 -16   1   6        1.74        5.71      6.28 o 
 -15   1   6        0.39       -0.07      2.96 o 
 -14   1   6       87.76       81.78     10.79 o 
 -13   1   6       66.94       78.58      6.86 o 
 -12   1   6      145.31      132.65      8.89 o 
 -11   1   6      518.14      516.75     16.82 o 
 -10   1   6        8.83        3.16      1.50 o 
  -9   1   6      253.15      262.63      9.25 o 
  -8   1   6       10.33        6.39      1.61 o 
  -7   1   6       91.53      106.12      5.49 o 
  -6   1   6      565.31      629.44     10.75 o 
  -5   1   6      452.83      443.57      8.92 o 
  -4   1   6       79.62       67.25      4.19 o 
  -3   1   6     1214.64     1270.04     21.58 o 
  -2   1   6       53.28       47.90      3.51 o 
  -1   1   6      888.74      911.18     14.19 o 
   0   1   6       79.05       71.68      3.84 o 
   1   1   6      900.47      964.12     17.22 o 
   2   1   6       24.49       23.31      2.49 o 
   3   1   6      719.05      752.41     12.31 o 
   4   1   6       73.85       84.52      5.46 o 
   5   1   6       81.59       87.13      7.12 o 
   6   1   6      736.13      784.32     21.15 o 
   7   1   6      114.28      127.99      6.40 o 
   8   1   6       18.58       21.82      2.87 o 
   9   1   6      282.60      283.38     11.38 o 
  10   1   6       26.14       25.31      3.73 o 
  11   1   6       24.29       13.46      5.13 o 
  12   1   6      302.38      288.55     11.85 o 
  13   1   6        4.60        1.39      1.99 o 
  14   1   6        0.07        1.52      2.09 o 
  15   1   6        3.31        5.82      5.51 o 
  16   1   6        4.16        5.19      4.82 o 
  17   1   6        0.27       -3.44      3.44 o 
  18   1   6       54.27       51.44     12.41 o 
 -17   2   6       41.77       52.67     12.03 o 
 -16   2   6       43.51       41.06     10.95 o 
 -15   2   6       55.41       58.64     12.37 o 
 -14   2   6       10.63        7.61      3.09 o 
 -13   2   6      273.56      272.83     14.65 o 
 -12   2   6        0.55       -1.22      2.23 o 
 -11   2   6      134.40      136.96      7.54 o 
 -10   2   6      183.44      195.10     10.24 o 
  -9   2   6       11.87       11.23      3.31 o 
  -8   2   6       57.54       59.33      4.68 o 
  -7   2   6      300.79      304.07     10.12 o 
  -6   2   6       35.54       39.97      5.48 o 
  -5   2   6      224.05      246.71     10.98 o 
  -4   2   6      289.01      311.35     12.15 o 
  -3   2   6      139.51      138.27      7.79 o 
  -2   2   6     1155.47     1206.20     21.84 o 
  -1   2   6     2125.65     2178.75     28.14 o 
   0   2   6      277.35      279.67     10.96 o 
   1   2   6      325.07      341.46     10.02 o 
   2   2   6      790.91      804.62     14.65 o 
   3   2   6      377.63      342.62     11.13 o 
   4   2   6        8.09       13.80      2.46 o 
   5   2   6      654.09      604.42     25.75 o 
   6   2   6        2.10        2.32      5.47 o 
   7   2   6        2.30        6.39      5.31 o 
   8   2   6      240.09      242.70     11.06 o 
   9   2   6      204.35      214.44     16.14 o 
  10   2   6      560.35      532.29     35.95 o 
  11   2   6       86.09       80.56     14.02 o 
  12   2   6        9.30       -0.81      6.40 o 
  13   2   6        0.84       -0.52      5.21 o 
  14   2   6       87.03      115.52     18.25 o 
  15   2   6       59.63       43.12     12.43 o 
  16   2   6        1.91       19.14      8.82 o 
  17   2   6       29.96       31.96      9.71 o 
 -15   3   6       14.59       19.58      7.32 o 
 -14   3   6       16.53       21.07      8.93 o 
 -13   3   6       88.13       81.85     15.30 o 
 -12   3   6        1.92        4.58      4.66 o 
 -11   3   6       57.09       49.93     10.90 o 
 -10   3   6        0.05       -1.89      5.58 o 
  -9   3   6      178.09      184.89     20.36 o 
  -8   3   6        2.88        1.98      1.30 o 
  -7   3   6       59.58       60.15      6.91 o 
  -6   3   6      111.25      112.83      9.66 o 
  -5   3   6      367.28      369.01     17.00 o 
  -4   3   6      683.40      717.49     23.79 o 
  -3   3   6        8.58       12.54      4.33 o 
  -2   3   6     1200.90     1172.21     29.70 o 
  -1   3   6      279.41      291.91     12.28 o 
   0   3   6        1.78       13.15      3.02 o 
   1   3   6      288.43      312.74     13.79 o 
   2   3   6       27.42       26.97      3.46 o 
   3   3   6        0.25        4.89      1.63 o 
   4   3   6      118.27      118.24      5.63 o 
   5   3   6      118.81      134.33     18.25 o 
   6   3   6       30.25       30.25      9.64 o 
   7   3   6        6.42       -6.91      6.91 o 
   8   3   6       31.39       14.94      6.33 o 
   9   3   6      222.42      208.07     24.04 o 
  10   3   6        8.97        0.47      7.60 o 
  11   3   6       34.53       15.14      8.25 o 
  12   3   6       27.08       16.41      8.88 o 
  13   3   6       36.43       55.26     13.66 o 
  14   3   6        2.98        6.78      4.26 o 
 -11   4   6       14.18       13.35      6.69 o 
 -10   4   6        1.82       12.89      6.01 o 
  -9   4   6       65.04       57.14     12.94 o 
  -8   4   6        4.63        4.70      4.16 o 
  -7   4   6        1.87       -1.23      3.98 o 
  -6   4   6       75.78       70.80     13.49 o 
  -5   4   6      118.74      118.05     13.28 o 
  -4   4   6        0.10       -5.03      5.03 o 
  -3   4   6       73.73       65.57      8.31 o 
  -2   4   6      107.80       99.63      9.91 o 
  -1   4   6        1.50        2.26      2.16 o 
   0   4   6        0.34       -1.53      2.32 o 
   1   4   6       36.16       38.18     11.65 o 
   2   4   6      103.29      117.66     19.72 o 
   3   4   6       17.55       11.41      5.95 o 
   4   4   6        0.07       -7.16      7.16 o 
   5   4   6        2.94       -2.48      6.33 o 
   6   4   6        0.10        0.58      5.66 o 
   7   4   6        9.56        6.97      5.21 o 
   8   4   6      122.42      113.28     19.61 o 
   9   4   6      274.24      309.91     32.58 o 
  10   4   6        4.89        9.90      7.51 o 
  11   4   6        4.72       16.58      8.71 o 
 -18   1   7      221.99      262.67     24.14 o 
 -17   1   7        0.65       15.01      6.50 o 
 -16   1   7       39.59       34.93      8.64 o 
 -15   1   7        6.69       10.17      3.08 o 
 -14   1   7      104.23      105.73      8.32 o 
 -13   1   7        3.40       -0.63      1.59 o 
 -12   1   7     1712.78     1652.03     44.46 o 
 -11   1   7      187.51      153.31      9.58 o 
 -10   1   7       27.28       30.21      6.48 o 
  -9   1   7        3.84        2.78      1.15 o 
  -8   1   7      647.46      670.24     13.40 o 
  -7   1   7      262.04      280.19      9.22 o 
  -6   1   7       39.32       51.43      3.36 o 
  -5   1   7       39.27       34.80      3.03 o 
  -4   1   7     1625.56     1677.15     23.43 o 
  -3   1   7       24.01       21.71      2.56 o 
  -2   1   7      905.98      899.46     17.81 o 
  -1   1   7      409.25      408.46      9.77 o 
   0   1   7        0.21        4.21      1.31 o 
   1   1   7      124.05      114.85      6.58 o 
   2   1   7       27.58       30.07      3.98 o 
   3   1   7      222.10      246.22      7.93 o 
   4   1   7      164.41      148.17      8.44 o 
   5   1   7     1221.06     1349.23     22.29 o 
   6   1   7      671.29      726.36     11.91 o 
   7   1   7        0.15        0.56      0.65 o 
   8   1   7       85.00       84.83      5.48 o 
   9   1   7      172.68      158.53      7.66 o 
  10   1   7      148.93      148.79      7.55 o 
  11   1   7       22.34       21.86      4.33 o 
  12   1   7      229.96      207.65      9.09 o 
  13   1   7      211.55      211.47     12.04 o 
  14   1   7      115.19      101.62      8.56 o 
  15   1   7      104.12      134.31     17.94 o 
  16   1   7       11.41        7.84      5.49 o 
  17   1   7       52.71       58.11     12.65 o 
  18   1   7       34.23       68.81     13.79 o 
 -17   2   7       76.50      106.15     16.85 o 
 -16   2   7        0.56       -0.39      5.12 o 
 -15   2   7        6.57       20.86      8.22 o 
 -14   2   7        0.01        2.35      2.01 o 
 -13   2   7       11.62       11.81      3.58 o 
 -12   2   7       60.41       51.92      6.74 o 
 -11   2   7       11.50        2.92      1.70 o 
 -10   2   7       51.49       36.84      4.14 o 
  -9   2   7        0.62       -0.39      1.25 o 
  -8   2   7        5.61        3.51      1.81 o 
  -7   2   7        0.00       -1.47      1.47 o 
  -6   2   7      136.10      150.95     10.57 o 
  -5   2   7      188.76      191.19      9.74 o 
  -4   2   7      168.46      165.03     11.68 o 
  -3   2   7      214.90      198.10      9.34 o 
  -2   2   7     4830.16     5113.01     59.31 o 
  -1   2   7     1034.96     1013.48     22.32 o 
   0   2   7       20.20       20.57      2.79 o 
   1   2   7       61.62       75.70      4.87 o 
   2   2   7       50.33       50.94      3.79 o 
   3   2   7       32.98       32.61      4.16 o 
   4   2   7        5.70        2.16      1.44 o 
   5   2   7      278.44      300.42     10.63 o 
   6   2   7       93.79       87.52     21.27 o 
   7   2   7      395.55      375.06     28.75 o 
   8   2   7      359.99      352.01     28.85 o 
   9   2   7       67.57       70.51      6.73 o 
  10   2   7     1303.98     1265.68     54.58 o 
  11   2   7        2.81        0.97      5.91 o 
  12   2   7       80.57       51.26     11.76 o 
  13   2   7       67.22       50.68     11.56 o 
  14   2   7        1.28       -5.37      5.57 o 
  15   2   7        4.35       12.10      5.04 o 
  16   2   7        2.38       -2.29      4.75 o 
 -15   3   7       55.28       59.41     13.39 o 
 -14   3   7        0.38        4.05      4.60 o 
 -13   3   7       54.75       66.17     13.76 o 
 -12   3   7       27.75       26.14      9.25 o 
 -11   3   7       47.06       52.94     11.89 o 
 -10   3   7       87.35       92.87     14.84 o 
  -9   3   7      166.05      162.05     19.02 o 
  -8   3   7       31.10       14.10      5.83 o 
  -7   3   7       30.53       17.53      6.65 o 
  -6   3   7       63.61       66.68      7.60 o 
  -5   3   7        4.89        4.43      2.80 o 
  -4   3   7       25.66       15.77      4.33 o 
  -3   3   7     2971.69     3033.48     48.80 o 
  -2   3   7      526.04      527.02     20.06 o 
  -1   3   7      121.20      115.41      7.84 o 
   0   3   7       74.23       73.91      6.31 o 
   1   3   7      296.72      295.71     11.57 o 
   2   3   7       28.56       23.98      3.36 o 
   3   3   7        0.13        1.27      1.66 o 
   4   3   7        7.99       10.76      2.74 o 
   5   3   7       15.80       11.38      2.70 o 
   6   3   7       10.77       12.49      6.21 o 
   7   3   7       25.88       18.03      7.40 o 
   8   3   7       17.91        7.99      4.87 o 
   9   3   7       82.23       63.24     13.56 o 
  10   3   7      123.98      143.20     20.71 o 
  11   3   7      460.40      447.94     37.05 o 
  12   3   7        2.98       -4.32      6.57 o 
  13   3   7        2.87        8.11      7.95 o 
  14   3   7        0.54       -0.05      3.77 o 
 -11   4   7       74.10       75.98     15.16 o 
 -10   4   7       55.70       61.33     13.45 o 
  -9   4   7       23.17       34.62      9.79 o 
  -8   4   7       85.48       90.09     15.38 o 
  -7   4   7       59.24       54.06     11.81 o 
  -6   4   7        7.14       -2.92      5.65 o 
  -5   4   7        8.62        2.70      2.55 o 
  -4   4   7        8.02       14.72      4.29 o 
  -3   4   7      356.41      427.43     20.59 o 
  -2   4   7       21.92       16.63      4.96 o 
  -1   4   7       49.47       56.77      7.37 o 
   0   4   7       28.43       33.23      5.82 o 
   1   4   7       84.84       85.48      9.37 o 
   2   4   7       18.52       19.27      4.99 o 
   3   4   7       44.02       35.13     10.20 o 
   4   4   7        7.13        4.42      4.44 o 
   5   4   7       41.47       39.36     11.68 o 
   6   4   7       11.18        2.74      5.68 o 
   7   4   7       29.51       21.17      8.41 o 
   8   4   7       17.01       16.69      8.27 o 
   9   4   7       61.64       57.51     14.76 o 
  10   4   7      117.43      141.68     22.60 o 
 -19   0   8       42.26       35.11      8.08 o 
 -18   0   8       42.54       33.49      7.92 o 
 -17   0   8       20.43       15.63      5.53 o 
 -16   0   8      215.85      216.12     11.66 o 
 -15   0   8      126.58      133.25      9.03 o 
 -14   0   8        0.90       -1.65      1.65 o 
 -13   0   8       69.70       69.41      6.34 o 
 -12   0   8       52.97       49.60      5.25 o 
 -11   0   8      515.12      537.14     16.28 o 
 -10   0   8      655.16      681.95     15.67 o 
  -9   0   8      425.17      351.21     18.94 o 
  -8   0   8      109.30      121.65     10.92 o 
  -7   0   8      941.30      627.44    424.61 o 
  -6   0   8     3356.04     2162.55   1798.93 o 
  -5   0   8     3137.33     3257.07     35.94 o 
  -4   0   8      346.46      345.65     15.20 o 
  -3   0   8      115.10      105.17      7.95 o 
  -2   0   8      642.94      553.45     17.63 o 
  -1   0   8        7.22        3.23      2.18 o 
   0   0   8     4610.67     4428.06     49.15 o 
   1   0   8     1174.60     1163.94     25.12 o 
   2   0   8      298.76      305.87     12.91 o 
   3   0   8      192.48      158.98      9.27 o 
   4   0   8       63.28       81.75      6.45 o 
   5   0   8      108.78       98.82      5.07 o 
   6   0   8      247.30      256.12      8.04 o 
   7   0   8      157.93      145.53      5.48 o 
   8   0   8      440.29      439.95     11.53 o 
   9   0   8     1104.18     1062.07     38.37 o 
  10   0   8      989.72     1050.50     39.54 o 
  11   0   8       89.89       74.73     11.12 o 
  12   0   8       49.59       51.57      9.12 o 
  13   0   8       64.93       55.43     10.03 o 
  14   0   8        0.01        2.00      3.66 o 
  15   0   8       24.72       20.97      7.38 o 
  16   0   8       51.22       81.99     12.69 o 
  17   0   8      116.72      108.14     14.72 o 
 -18   1   8       99.52      119.91     16.58 o 
 -17   1   8       29.80       30.44      9.17 o 
 -16   1   8       13.94       18.60      6.72 o 
 -15   1   8        1.61        1.92      1.38 o 
 -14   1   8      212.20      224.19     12.51 o 
 -13   1   8      494.16      465.12     17.46 o 
 -12   1   8      261.53      255.40     10.59 o 
 -11   1   8      162.81      138.54      9.42 o 
 -10   1   8        6.27        6.49      3.34 o 
  -9   1   8        0.31       -0.39      1.48 o 
  -8   1   8       24.30       22.10      5.17 o 
  -7   1   8        3.86        2.15      1.30 o 
  -6   1   8        7.43        4.03      2.19 o 
  -5   1   8        1.45        1.38      0.89 o 
  -4   1   8      419.22      459.77     11.43 o 
  -3   1   8       44.30       40.29      3.33 o 
  -2   1   8        8.02       10.39      1.91 o 
  -1   1   8      563.29      553.15     11.86 o 
   0   1   8      208.11      208.48      9.07 o 
   1   1   8      410.24      445.61     13.07 o 
   2   1   8      190.97      184.84      6.98 o 
   3   1   8       26.19       24.64      2.57 o 
   4   1   8      105.48      117.63     13.26 o 
   5   1   8       35.24       34.80      4.62 o 
   6   1   8        0.14       -0.60      1.46 o 
   7   1   8      567.96      585.39     11.16 o 
   8   1   8      765.56      812.63     18.07 o 
   9   1   8       77.80       70.68      5.31 o 
  10   1   8      100.32       93.89      6.21 o 
  11   1   8      188.38      183.70      8.59 o 
  12   1   8      110.02      111.00      6.78 o 
  13   1   8        2.67        2.76      2.32 o 
  14   1   8       22.28       14.02      3.67 o 
  15   1   8        9.46        4.17      3.79 o 
  16   1   8        0.32       -4.40      4.63 o 
  17   1   8       47.82       78.16     14.78 o 
 -17   2   8       15.39       21.44      7.94 o 
 -16   2   8       64.12       77.06     14.13 o 
 -15   2   8        0.14        4.39      3.37 o 
 -14   2   8      300.82      328.22     17.06 o 
 -13   2   8        0.30       -2.28      2.28 o 
 -12   2   8       13.22        9.52      4.55 o 
 -11   2   8      220.29      189.21      9.42 o 
 -10   2   8      390.94      376.19     13.07 o 
  -9   2   8       88.86       93.39      6.54 o 
  -8   2   8       64.40       61.66      5.34 o 
  -7   2   8      159.16      159.60      8.40 o 
  -6   2   8       68.48       76.25      6.46 o 
  -5   2   8       88.85       91.82      8.05 o 
  -4   2   8      306.21      321.23     11.34 o 
  -3   2   8       32.01       32.40      4.09 o 
  -2   2   8      793.48      844.19     16.21 o 
  -1   2   8      217.69      202.17      8.80 o 
   0   2   8      290.70      294.55     10.22 o 
   1   2   8      302.54      297.11      9.81 o 
   2   2   8       98.05      114.37      6.92 o 
   3   2   8      184.61      194.10     10.34 o 
   4   2   8      270.84      285.17     12.42 o 
   5   2   8      260.45      276.70     11.00 o 
   6   2   8       57.73       53.82      4.60 o 
   7   2   8       83.72       89.82      5.05 o 
   8   2   8      523.81      562.89     35.85 o 
   9   2   8      106.84      119.41      7.22 o 
  10   2   8        5.14        0.03      5.73 o 
  11   2   8      161.98      133.45     18.54 o 
  12   2   8      240.52      204.92     23.88 o 
  13   2   8       10.61        0.31      5.25 o 
  14   2   8        8.13       -1.13      6.50 o 
  15   2   8       69.67       64.83     14.84 o 
  16   2   8       10.95       35.95     11.26 o 
 -15   3   8       26.25       35.23     10.59 o 
 -14   3   8      169.38      212.84     24.31 o 
 -13   3   8        0.85        2.66      3.96 o 
 -12   3   8        0.04        9.74      5.23 o 
 -11   3   8       83.69       59.83     12.48 o 
 -10   3   8       47.10       31.03     10.06 o 
  -9   3   8       10.89       13.31      6.79 o 
  -8   3   8        6.66        3.72      4.04 o 
  -7   3   8       72.96       69.10     11.69 o 
  -6   3   8       36.08       31.47      8.32 o 
  -5   3   8       58.42       58.41     10.09 o 
  -4   3   8      510.43      530.04     21.18 o 
  -3   3   8      118.57      107.80      9.51 o 
  -2   3   8      185.59      206.42     12.65 o 
  -1   3   8      219.06      209.45     10.66 o 
   0   3   8       49.55       47.29      5.01 o 
   1   3   8        1.43        2.54      1.65 o 
   2   3   8       11.65       10.41      2.26 o 
   3   3   8      108.63      100.61      6.09 o 
   4   3   8       25.16       34.78      5.15 o 
   5   3   8       44.40       36.75      4.74 o 
   6   3   8        0.21        4.82      5.94 o 
   7   3   8       59.71       55.98     13.50 o 
   8   3   8      561.89      530.51     38.56 o 
   9   3   8       40.88       12.76      6.71 o 
  10   3   8      352.98      343.02     32.57 o 
  11   3   8        0.03       -4.77      8.02 o 
  12   3   8      109.83      111.13     19.62 o 
  13   3   8        8.27        1.27      5.60 o 
  14   3   8       23.39       25.34     10.63 o 
 -11   4   8       13.31        2.29      4.17 o 
 -10   4   8       63.05       34.40      9.57 o 
  -9   4   8       14.84        8.78      5.30 o 
  -8   4   8       17.27       13.00      5.98 o 
  -7   4   8      128.61      118.56     16.93 o 
  -6   4   8      196.59      175.24     19.96 o 
  -5   4   8       41.47       44.20      7.16 o 
  -4   4   8     1305.35     1325.69     72.88 o 
  -3   4   8      197.34      206.30     14.55 o 
  -2   4   8        3.83        3.87      2.82 o 
  -1   4   8      178.45      182.31     13.10 o 
   0   4   8      135.64      152.99     11.89 o 
   1   4   8       48.81       55.24      6.94 o 
   2   4   8       31.38       21.42      4.09 o 
   3   4   8       54.85       41.59     12.36 o 
   4   4   8       11.54        0.95      4.55 o 
   5   4   8        4.78       -1.20      5.37 o 
   6   4   8       82.33       82.71     16.04 o 
   7   4   8        2.55       -3.56      8.47 o 
   8   4   8      108.42      127.61     21.12 o 
   9   4   8      437.38      427.48     38.64 o 
  10   4   8       49.67       28.04     10.24 o 
 -18   1   9        1.96       11.52      5.74 o 
 -17   1   9       89.09      106.15     15.25 o 
 -16   1   9        0.67        2.98      3.79 o 
 -15   1   9       52.29       58.04      6.67 o 
 -14   1   9     1145.96     1130.42     28.65 o 
 -13   1   9       22.22       19.95      3.90 o 
 -12   1   9       15.33       16.21      3.58 o 
 -11   1   9      212.65      214.34      9.76 o 
 -10   1   9        4.52        4.70      2.67 o 
  -9   1   9      197.70      201.80     11.08 o 
  -8   1   9       43.33       42.33      5.09 o 
  -7   1   9      859.14      888.20     41.18 o 
  -6   1   9      511.22      524.63     16.29 o 
  -5   1   9      673.84      714.40     18.55 o 
  -4   1   9      152.31      165.23     10.02 o 
  -3   1   9        9.08       11.08      1.90 o 
  -2   1   9        6.93        9.53      1.96 o 
  -1   1   9        8.74        9.89      2.48 o 
   0   1   9      552.84      611.10     16.19 o 
   1   1   9     5650.01     5799.06     49.30 o 
   2   1   9      233.74      240.97      9.19 o 
   3   1   9      263.22      218.39      7.80 o 
   4   1   9       92.92       89.50      6.80 o 
   5   1   9      387.29      357.90     16.93 o 
   6   1   9       26.74       17.28      2.48 o 
   7   1   9      255.90      235.32      7.87 o 
   8   1   9      113.12      107.25      4.51 o 
   9   1   9      175.53      170.61      5.15 o 
  10   1   9      147.89      137.01      7.57 o 
  11   1   9      133.25      146.40      7.80 o 
  12   1   9       20.59       11.82      2.59 o 
  13   1   9      195.63      187.08     12.23 o 
  14   1   9       84.15       78.99     14.26 o 
  15   1   9       10.05       19.08      7.66 o 
  16   1   9        4.49       11.42      6.16 o 
  17   1   9        0.69       12.17      6.39 o 
 -17   2   9       42.90       54.49     12.36 o 
 -16   2   9       46.69       49.91     11.40 o 
 -15   2   9      232.80      209.61     22.49 o 
 -14   2   9      379.63      373.04     18.42 o 
 -13   2   9      263.83      297.88     16.55 o 
 -12   2   9       48.51       52.87     14.74 o 
 -11   2   9        1.99        2.29      3.86 o 
 -10   2   9      117.97       99.09      9.23 o 
  -9   2   9       25.27       23.99      7.50 o 
  -8   2   9      284.49      302.90     21.37 o 
  -7   2   9        0.25        4.38      7.57 o 
  -6   2   9       67.73       67.98      7.44 o 
  -5   2   9       29.93       36.29      5.38 o 
  -4   2   9      188.06      158.31     10.43 o 
  -3   2   9       68.40       62.39      5.46 o 
  -2   2   9      111.64      109.82      6.92 o 
  -1   2   9       35.00       41.16      4.21 o 
   0   2   9      228.80      273.36     10.04 o 
   1   2   9       96.55      109.88      6.16 o 
   2   2   9      124.79      136.39      9.20 o 
   3   2   9        1.60        1.56      1.85 o 
   4   2   9       12.01       13.62      2.93 o 
   5   2   9      557.55      566.14     16.53 o 
   6   2   9        5.79        6.63      5.68 o 
   7   2   9      654.95      631.07     15.36 o 
   8   2   9      915.18      841.67     17.46 o 
   9   2   9       15.31       17.31      2.40 o 
  10   2   9        7.74        7.73      2.66 o 
  11   2   9      448.52      398.94     32.48 o 
  12   2   9       25.38       19.61      7.08 o 
  13   2   9       10.30       15.40      8.96 o 
  14   2   9        4.09        3.74      4.64 o 
  15   2   9        0.39       23.19     10.22 o 
  16   2   9        1.83        3.71      5.19 o 
 -15   3   9       43.60       43.43     11.88 o 
 -14   3   9       36.08       51.75     12.08 o 
 -13   3   9       70.94       75.99     15.09 o 
 -12   3   9       10.58       10.43      6.44 o 
 -11   3   9        0.45        9.07      6.82 o 
 -10   3   9        0.00       -0.97      4.57 o 
  -9   3   9        6.81        4.10      3.58 o 
  -8   3   9      123.33      110.37     15.42 o 
  -7   3   9       92.29       75.32     11.98 o 
  -6   3   9        0.24        5.74      4.94 o 
  -5   3   9       15.11       28.96      7.76 o 
  -4   3   9      100.19      115.86     13.34 o 
  -3   3   9       17.88      118.47     13.32 o 
  -2   3   9      110.62      111.67      9.63 o 
  -1   3   9       64.30       77.97     11.50 o 
   0   3   9      209.61      221.44     10.72 o 
   1   3   9        6.14        4.96      2.93 o 
   2   3   9        5.97        4.66      1.51 o 
   3   3   9       62.61       73.62      7.92 o 
   4   3   9      275.59      289.41     14.66 o 
   5   3   9       15.03        7.64      5.83 o 
   6   3   9       74.43       81.00     15.86 o 
   7   3   9      102.04       99.24     16.96 o 
   8   3   9      573.99      571.43     40.80 o 
   9   3   9      170.49      186.49     23.85 o 
  10   3   9       80.26       89.24     17.37 o 
  11   3   9       24.74       22.31      9.62 o 
  12   3   9       14.26       19.27      9.39 o 
  13   3   9       80.73       90.72     17.92 o 
 -10   4   9        7.53       -6.08      6.08 o 
  -9   4   9       24.16       21.49      7.95 o 
  -8   4   9        0.01       -1.33      3.93 o 
  -7   4   9        1.56       -1.61      3.74 o 
  -6   4   9       22.84       22.94     11.44 o 
  -5   4   9       21.06       26.15      5.72 o 
  -4   4   9       11.62       14.16      4.44 o 
  -3   4   9      917.87      923.70     30.47 o 
  -2   4   9       68.16       74.67      8.81 o 
  -1   4   9      122.91      122.18     11.00 o 
   0   4   9      172.36      174.24     12.61 o 
   1   4   9       78.46       91.64      8.75 o 
   2   4   9       19.55       16.97      3.79 o 
   3   4   9        1.23        4.78      5.23 o 
   4   4   9        4.26       -7.06      7.06 o 
   5   4   9       57.55       48.97     13.56 o 
   6   4   9       30.52       19.71      9.03 o 
   7   4   9        0.56       -3.21      8.39 o 
   8   4   9        4.88        2.91      4.79 o 
   9   4   9       14.72        8.39      4.91 o 
 -18   0  10       26.26       32.63      7.24 o 
 -17   0  10        8.07        5.23      3.02 o 
 -16   0  10       35.94       35.79      5.17 o 
 -15   0  10       44.48       42.43      7.02 o 
 -14   0  10        0.00        2.49      1.76 o 
 -13   0  10     1947.25     1857.60     33.90 o 
 -12   0  10      344.86      308.00     13.62 o 
 -11   0  10      266.83      251.00     11.92 o 
 -10   0  10        8.61        4.98      1.93 o 
  -9   0  10      427.68      426.00     14.81 o 
  -8   0  10      153.84      155.27      7.96 o 
  -7   0  10      660.75      751.65     18.49 o 
  -6   0  10      648.53      659.97     23.40 o 
  -5   0  10      408.98      434.30     18.33 o 
  -4   0  10      453.99      528.14     19.95 o 
  -3   0  10       68.85       54.23      6.72 o 
  -2   0  10      215.59      200.67     11.94 o 
  -1   0  10      219.05      248.99     13.32 o 
   0   0  10      443.51      508.49     18.73 o 
   1   0  10       58.60       47.34      5.85 o 
   2   0  10     1903.96     2089.29     37.86 o 
   3   0  10      341.26      342.89     15.21 o 
   4   0  10       86.33       94.67      8.23 o 
   5   0  10      163.58      177.42     11.47 o 
   6   0  10      251.74      242.99     13.53 o 
   7   0  10     1472.86     1467.57     33.26 o 
   8   0  10      901.93      885.18     21.32 o 
   9   0  10        0.04       -3.52      4.77 o 
  10   0  10       24.78       19.77      6.44 o 
  11   0  10        2.29        2.78      3.90 o 
  12   0  10      469.85      393.59     27.08 o 
  13   0  10       20.79        9.50      5.17 o 
  14   0  10       18.82       24.91      7.19 o 
  15   0  10        0.14        3.82      4.40 o 
  16   0  10       18.84       34.77      8.72 o 
 -18   1  10       19.87       19.06      7.14 o 
 -17   1  10        0.43       -0.31      3.31 o 
 -16   1  10        1.36        1.43      1.95 o 
 -15   1  10       11.22       10.01      2.96 o 
 -14   1  10      867.70      882.50     25.92 o 
 -13   1  10       11.86       10.01      3.48 o 
 -12   1  10       56.45       51.11      6.03 o 
 -11   1  10      126.66      116.92      9.03 o 
 -10   1  10       22.84       23.21      3.33 o 
  -9   1  10        1.56        4.34      2.49 o 
  -8   1  10       19.81       31.36      4.63 o 
  -7   1  10       39.31       37.83      5.34 o 
  -6   1  10       97.20      105.85     12.04 o 
  -5   1  10     1237.71     1194.04     24.69 o 
  -4   1  10      449.47      428.77     19.88 o 
  -3   1  10       22.73       26.60      3.06 o 
  -2   1  10      482.17      475.60     12.41 o 
  -1   1  10      305.68      294.94     12.14 o 
   0   1  10      711.23      773.22     19.13 o 
   1   1  10      162.24      141.36      6.62 o 
   2   1  10        0.04       -0.67      1.16 o 
   3   1  10      291.74      347.23     13.96 o 
   4   1  10       81.78       90.91      7.04 o 
   5   1  10      107.40      115.23      5.54 o 
   6   1  10        4.63        6.96      1.47 o 
   7   1  10        6.80        9.23      2.33 o 
   8   1  10        6.06        7.37      2.01 o 
   9   1  10      908.26      920.66     13.50 o 
  10   1  10        6.56        2.22      3.14 o 
  11   1  10       10.27        6.84      2.01 o 
  12   1  10      278.89      286.83     15.39 o 
  13   1  10       28.80       29.59      5.33 o 
  14   1  10        0.67       -5.25      5.28 o 
  15   1  10        9.83        6.05      4.36 o 
  16   1  10        4.03        6.67      5.86 o 
  17   1  10       14.71       17.98      7.73 o 
 -17   2  10        0.61        4.46      5.52 o 
 -16   2  10       11.80       16.19      7.16 o 
 -15   2  10      301.23      301.96     26.94 o 
 -14   2  10       29.19       28.00      5.54 o 
 -13   2  10      102.35       99.96      9.92 o 
 -12   2  10       92.62      105.07      9.90 o 
 -11   2  10       61.66       41.08      6.99 o 
 -10   2  10        1.30        3.53      2.23 o 
  -9   2  10       59.25       61.31      9.10 o 
  -8   2  10      116.00      105.41     10.72 o 
  -7   2  10       43.80       41.11      5.93 o 
  -6   2  10      284.30      254.70     13.81 o 
  -5   2  10        0.33       -0.23      2.14 o 
  -4   2  10      886.58      897.93     24.52 o 
  -3   2  10      178.78      196.56      9.52 o 
  -2   2  10       87.48       86.59      6.26 o 
  -1   2  10       33.27       22.72      3.29 o 
   0   2  10      371.29      373.31     13.53 o 
   1   2  10       10.83        9.43      3.19 o 
   2   2  10        7.18        4.59      2.61 o 
   3   2  10        9.36        6.47      3.66 o 
   4   2  10      274.22      293.28     13.16 o 
   5   2  10      222.66      216.50     15.03 o 
   6   2  10      146.60      134.79     13.56 o 
   7   2  10       14.20       16.09      2.87 o 
   8   2  10       43.63       41.11      4.16 o 
   9   2  10       21.62       21.49      2.14 o 
  10   2  10      280.15      294.39     27.91 o 
  11   2  10      115.62      116.29     18.33 o 
  12   2  10      123.96      129.36     19.49 o 
  13   2  10       19.45       10.42      5.15 o 
  14   2  10       26.56       38.98     10.98 o 
  15   2  10        1.46        6.68      7.79 o 
 -14   3  10       18.41       22.02      8.27 o 
 -13   3  10       52.49       52.83     12.13 o 
 -12   3  10       87.09      111.54     17.16 o 
 -11   3  10       32.42       35.41      7.07 o 
 -10   3  10        3.09        2.82      2.43 o 
  -9   3  10       28.86       30.99      6.17 o 
  -8   3  10       57.96       60.81      8.15 o 
  -7   3  10        3.77        2.70      3.73 o 
  -6   3  10       78.93       80.89      9.03 o 
  -5   3  10       11.75       13.76      4.30 o 
  -4   3  10      847.49      857.79     35.88 o 
  -3   3  10      269.88      265.05     19.65 o 
  -2   3  10     1436.62     1449.68     42.93 o 
  -1   3  10      119.39      124.61     10.01 o 
   0   3  10       83.90       83.45      6.73 o 
   1   3  10        1.83        0.99      1.95 o 
   2   3  10       68.64       55.38      7.37 o 
   3   3  10       22.18       20.64      5.62 o 
   4   3  10      331.00      323.52     15.98 o 
   5   3  10        0.30       -1.99      5.61 o 
   6   3  10        3.43        0.54      4.41 o 
   7   3  10        3.74       -1.49      4.20 o 
   8   3  10        0.03        5.53      5.36 o 
   9   3  10        4.29       12.44      9.72 o 
  10   3  10       99.81      115.02     19.61 o 
  11   3  10       13.44        1.61      5.46 o 
  12   3  10       32.26       37.12     11.75 o 
  13   3  10       32.14       31.52     10.17 o 
 -10   4  10       54.19       57.06     12.89 o 
  -9   4  10        1.39        1.92      4.13 o 
  -8   4  10        0.03       10.24      5.93 o 
  -7   4  10        0.53       -0.06      2.68 o 
  -6   4  10       51.18       53.45      7.73 o 
  -5   4  10      207.18      193.92     17.19 o 
  -4   4  10      406.91      401.22     20.64 o 
  -3   4  10      682.79      654.23     26.17 o 
  -2   4  10       48.11       41.81     10.41 o 
  -1   4  10        3.09        2.65      3.60 o 
   0   4  10      157.22      160.46     18.44 o 
   1   4  10      341.47      344.37     16.94 o 
   2   4  10        0.02       -2.66      5.42 o 
   3   4  10      321.24      320.62     32.31 o 
   4   4  10        0.97        7.60      6.87 o 
   5   4  10       21.10       20.41      8.63 o 
   6   4  10       12.46       20.25      9.89 o 
   7   4  10       94.40       91.72     18.38 o 
   8   4  10        6.17        6.67      3.69 o 
   9   4  10      120.94      148.48     23.76 o 
 -18   1  11       97.43      118.20     10.37 o 
 -17   1  11       15.74       25.78      7.69 o 
 -16   1  11        6.32        9.53      3.31 o 
 -15   1  11       23.15       25.48      4.70 o 
 -14   1  11      107.03      101.64     10.24 o 
 -13   1  11       24.39       26.98      4.88 o 
 -12   1  11        0.01        1.79      2.09 o 
 -11   1  11      423.11      391.89     16.77 o 
 -10   1  11        0.35        1.30      2.04 o 
  -9   1  11       85.64       95.51      8.02 o 
  -8   1  11        5.02        4.87      1.59 o 
  -7   1  11      415.73      448.77     13.20 o 
  -6   1  11      539.04      548.44     17.57 o 
  -5   1  11       46.86       37.47      5.61 o 
  -4   1  11      358.44      335.51     11.24 o 
  -3   1  11       98.64      107.95      6.19 o 
  -2   1  11        0.12        1.36      1.56 o 
  -1   1  11        6.28        8.94      2.54 o 
   0   1  11      395.94      382.51     14.05 o 
   1   1  11       35.29       35.93      4.21 o 
   2   1  11        2.83        0.58      1.19 o 
   3   1  11      136.43      163.76      7.38 o 
   4   1  11       71.94       66.60      4.53 o 
   5   1  11      478.64      484.24     18.42 o 
   6   1  11        0.27       -0.42      0.94 o 
   7   1  11      693.02      671.71     12.97 o 
   8   1  11     1491.49     1530.38     21.28 o 
   9   1  11     1391.16     1442.08     19.61 o 
  10   1  11       66.33       57.87      3.31 o 
  11   1  11       62.26       57.24      5.25 o 
  12   1  11        9.56       10.48      5.17 o 
  13   1  11        4.74        5.64      2.14 o 
  14   1  11       71.60       70.19     13.64 o 
  15   1  11       17.79       20.12      7.67 o 
  16   1  11       23.22       15.19      6.91 o 
 -16   2  11       50.27       61.79     12.97 o 
 -15   2  11       31.20       28.45      8.71 o 
 -14   2  11      111.04       89.41      9.44 o 
 -13   2  11      453.76      466.83     21.26 o 
 -12   2  11       86.98       69.99      8.43 o 
 -11   2  11       59.00       43.21      6.54 o 
 -10   2  11        0.00       -1.96      1.96 o 
  -9   2  11      406.65      406.60     18.69 o 
  -8   2  11       63.97       69.28      5.88 o 
  -7   2  11      148.55      138.80      8.13 o 
  -6   2  11        3.20        5.71      4.60 o 
  -5   2  11      556.19      517.75     19.66 o 
  -4   2  11      641.77      609.00     20.93 o 
  -3   2  11       33.88       31.71      5.01 o 
  -2   2  11        4.20        6.82      2.17 o 
  -1   2  11       69.68       70.80      5.63 o 
   0   2  11      366.11      385.19     16.75 o 
   1   2  11       50.17       50.31      6.19 o 
   2   2  11       42.90       46.19      5.71 o 
   3   2  11       40.94       50.18      6.32 o 
   4   2  11       12.59       18.99      3.30 o 
   5   2  11        0.00       -2.23      7.77 o 
   6   2  11        3.51        2.57      4.41 o 
   7   2  11      241.71      236.03     11.09 o 
   8   2  11      243.51      234.09     10.58 o 
   9   2  11       85.28       83.28      4.54 o 
  10   2  11      217.03      171.12     22.34 o 
  11   2  11        4.50        5.78      5.46 o 
  12   2  11        9.70       11.37      8.41 o 
  13   2  11      104.52       75.20     15.41 o 
  14   2  11       18.74       34.27     11.05 o 
  15   2  11       21.54       31.42     10.73 o 
 -14   3  11       57.90       71.37     14.28 o 
 -13   3  11        8.13       11.61      6.10 o 
 -12   3  11       31.31       30.66      7.69 o 
 -11   3  11       37.26       30.36      9.81 o 
 -10   3  11       10.17        7.49      8.41 o 
  -9   3  11        7.53        0.77      2.00 o 
  -8   3  11      142.60      140.60     12.28 o 
  -7   3  11        0.65        4.01      2.86 o 
  -6   3  11      113.73      100.74     11.46 o 
  -5   3  11      377.22      387.89     19.37 o 
  -4   3  11      836.37      855.48     27.97 o 
  -3   3  11      552.46      561.92     22.38 o 
  -2   3  11      365.96      385.32     22.56 o 
  -1   3  11      540.90      542.34     25.38 o 
   0   3  11      318.68      327.24     21.93 o 
   1   3  11       32.11       32.75      4.17 o 
   2   3  11        6.95        4.76      4.82 o 
   3   3  11      182.42      188.30     13.16 o 
   4   3  11        0.68       -0.41      6.28 o 
   5   3  11       80.77       84.07     15.76 o 
   6   3  11      297.64      264.87     27.67 o 
   7   3  11       66.37       68.64     14.95 o 
   8   3  11       29.18       38.03     11.98 o 
   9   3  11       33.52       32.82     11.34 o 
  10   3  11       18.23        9.81      7.94 o 
  11   3  11        2.70        5.96      5.55 o 
  12   3  11        0.01       -0.93      6.09 o 
  13   3  11        1.45        4.19      6.40 o 
  -9   4  11        0.00        7.03      5.22 o 
  -8   4  11       45.99       39.03      9.79 o 
  -7   4  11        3.08       -3.87      3.87 o 
  -6   4  11        6.21       13.21      4.38 o 
  -5   4  11      194.67      184.95     18.21 o 
  -4   4  11       39.85       27.58     16.92 o 
  -3   4  11        0.43       -0.52      5.73 o 
  -2   4  11      139.91      136.96     11.86 o 
  -1   4  11       26.99       23.40      4.96 o 
   0   4  11        0.69       -3.03      5.01 o 
   1   4  11      110.02      122.49     10.22 o 
   2   4  11        9.80       14.03      9.13 o 
   3   4  11       44.05       32.88     10.90 o 
   4   4  11       45.83       46.68     12.82 o 
   5   4  11       18.03       30.65     10.63 o 
   6   4  11       22.93       31.40     12.26 o 
   7   4  11       72.97       71.68     15.79 o 
   8   4  11       39.29       40.47     13.48 o 
 -18   0  12      182.11      165.80     18.43 o 
 -17   0  12       59.25       69.59      7.57 o 
 -16   0  12       25.27       27.02      4.88 o 
 -15   0  12        9.42        8.60      2.88 o 
 -14   0  12       79.59       82.91      7.88 o 
 -13   0  12        8.50        2.44      3.11 o 
 -12   0  12      336.37      325.08     14.78 o 
 -11   0  12       84.32       65.47      6.55 o 
 -10   0  12       77.84       86.99      9.89 o 
  -9   0  12       62.15       63.24      8.60 o 
  -8   0  12      250.84      259.40     16.36 o 
  -7   0  12      566.63      601.75     24.43 o 
  -6   0  12      382.69      439.40     20.87 o 
  -5   0  12      786.69      837.85     27.80 o 
  -4   0  12        9.01       11.36      3.88 o 
  -3   0  12      362.49      390.62     18.85 o 
  -2   0  12       53.30       70.09      7.85 o 
  -1   0  12     1006.71     1040.60     29.66 o 
   0   0  12     5408.22     6079.52     71.52 o 
   1   0  12       12.91       12.47      3.38 o 
   2   0  12      215.30      212.99     13.41 o 
   3   0  12      142.77      172.61     11.87 o 
   4   0  12        6.69        4.38      1.97 o 
   5   0  12       47.38       59.50      7.43 o 
   6   0  12     1235.54     1248.09     33.59 o 
   7   0  12     1721.04     1687.85     39.89 o 
   8   0  12      352.92      360.15     18.26 o 
   9   0  12     1525.37     1554.34     31.00 o 
  10   0  12      299.62      332.88     25.08 o 
  11   0  12      120.48      107.18     14.51 o 
  12   0  12       78.95       63.60     11.94 o 
  13   0  12       42.89       66.40     12.48 o 
  14   0  12        4.58       -1.18      3.61 o 
  15   0  12       44.77       83.97     13.31 o 
  16   0  12       10.27        9.74      4.84 o 
 -17   1  12       45.79       42.52      9.59 o 
 -16   1  12       22.79       22.57      4.42 o 
 -15   1  12        2.04        5.47      2.74 o 
 -14   1  12      188.79      170.21     12.85 o 
 -13   1  12       30.53       24.59      4.61 o 
 -12   1  12      175.21      159.92     11.19 o 
 -11   1  12       17.44       15.31      4.56 o 
 -10   1  12      159.28      130.57      9.62 o 
  -9   1  12       56.30       49.72      5.97 o 
  -8   1  12      118.26      119.34      9.00 o 
  -7   1  12      202.82      216.91     11.63 o 
  -6   1  12      186.40      182.62      8.60 o 
  -5   1  12      100.58       90.88      6.04 o 
  -4   1  12       28.95       25.50      3.09 o 
  -3   1  12      156.66      145.73      9.46 o 
  -2   1  12       44.78       41.99      5.10 o 
  -1   1  12      703.22      733.98     24.82 o 
   0   1  12        0.47        0.13      1.21 o 
   1   1  12       17.29       14.73      2.46 o 
   2   1  12        2.85        1.57      1.40 o 
   3   1  12       12.51        9.90      1.88 o 
   4   1  12       30.25       22.69      2.77 o 
   5   1  12      113.71      104.29      5.78 o 
   6   1  12      297.80      269.14     13.11 o 
   7   1  12      521.51      527.43     12.05 o 
   8   1  12       75.38       75.26      5.02 o 
   9   1  12       49.57       55.88      4.25 o 
  10   1  12       50.60       48.93      3.37 o 
  11   1  12        0.33       -3.78      3.78 o 
  12   1  12        2.72        7.53      3.47 o 
  13   1  12        8.93        3.79      5.14 o 
  14   1  12        0.38       -6.65      6.65 o 
  15   1  12       24.84       36.81     10.51 o 
  16   1  12       16.74       28.57      9.28 o 
 -16   2  12        4.83       18.68      8.16 o 
 -15   2  12       81.66       74.95      8.99 o 
 -14   2  12      355.91      381.45     19.78 o 
 -13   2  12       15.91       19.36      4.87 o 
 -12   2  12       80.56       57.26      7.56 o 
 -11   2  12       18.92       10.36      4.09 o 
 -10   2  12        4.60        6.69      2.91 o 
  -9   2  12       65.35       50.76      6.96 o 
  -8   2  12       24.53       31.54      6.19 o 
  -7   2  12       14.18       16.63      3.76 o 
  -6   2  12      267.42      267.12     14.55 o 
  -5   2  12      311.46      310.21     19.88 o 
  -4   2  12        3.66        4.08      3.85 o 
  -3   2  12      506.27      505.56     18.85 o 
  -2   2  12        8.42        3.29      1.87 o 
  -1   2  12        3.08        0.67      2.03 o 
   0   2  12       39.25       43.31      6.25 o 
   1   2  12      106.22      117.84      9.57 o 
   2   2  12       81.04       91.18     18.83 o 
   3   2  12       20.04       18.62      3.64 o 
   4   2  12        7.63        6.98      2.61 o 
   5   2  12      173.24      163.65     10.37 o 
   6   2  12        0.51        1.06      4.41 o 
   7   2  12      822.56      801.49     21.59 o 
   8   2  12        0.41        1.93      1.87 o 
   9   2  12       19.66       18.90      2.37 o 
  10   2  12        0.65        5.92      6.79 o 
  11   2  12        3.50       -4.45      4.96 o 
  12   2  12       72.71       80.48     16.39 o 
  13   2  12       12.81       16.00      7.86 o 
  14   2  12       21.27       18.72      6.30 o 
  15   2  12       42.54       61.81     14.85 o 
 -13   3  12        0.59        4.16      2.87 o 
 -12   3  12        0.12       -0.98      3.03 o 
 -11   3  12        4.53        3.30      5.23 o 
 -10   3  12      100.96       91.86     10.67 o 
  -9   3  12        2.54        1.52      2.53 o 
  -8   3  12        1.20        0.47      3.32 o 
  -7   3  12      110.37      104.44     10.70 o 
  -6   3  12        0.18        3.78      2.77 o 
  -5   3  12       18.76       13.52      4.38 o 
  -4   3  12      375.00      379.30     28.72 o 
  -3   3  12       16.02       74.72     33.34 o 
  -2   3  12       83.22       92.90      9.18 o 
  -1   3  12       77.19       75.86      9.77 o 
   0   3  12        5.36        0.94      1.68 o 
   1   3  12      158.38      183.16     22.40 o 
   2   3  12       99.00       89.21     16.29 o 
   3   3  12       65.25       71.67     14.31 o 
   4   3  12      229.75      244.39     26.23 o 
   5   3  12      201.72      207.02     24.82 o 
   6   3  12       72.61       59.73     14.73 o 
   7   3  12       77.28       89.07     16.91 o 
   8   3  12       87.78       77.73     15.86 o 
   9   3  12       53.09       45.61     13.44 o 
  10   3  12        1.01       10.40      8.40 o 
  11   3  12      155.19      141.09     22.18 o 
  12   3  12        1.45       -7.80      7.80 o 
  -9   4  12       81.11       69.94     13.49 o 
  -8   4  12        2.19        6.64      3.39 o 
  -7   4  12        0.24        5.99      4.44 o 
  -6   4  12        2.56       -2.75      2.75 o 
  -5   4  12       39.82       37.51      6.94 o 
  -4   4  12      191.23      217.08     15.71 o 
  -3   4  12        8.40        8.28      3.27 o 
  -2   4  12       16.31       12.23      3.90 o 
  -1   4  12      117.70      111.40     10.56 o 
   0   4  12        0.02        5.78      4.65 o 
   1   4  12        6.59       -3.83      4.17 o 
   2   4  12      298.41      296.07     31.03 o 
   3   4  12       29.41       36.91     12.19 o 
   4   4  12        3.30       25.67      9.81 o 
   5   4  12      136.41      158.28     24.21 o 
   6   4  12       65.65       69.14     15.87 o 
   7   4  12       11.59       15.87      8.58 o 
 -17   1  13       25.24       28.94      5.14 o 
 -16   1  13        6.14        2.17      1.57 o 
 -15   1  13       17.47       11.10      3.44 o 
 -14   1  13       66.48       62.02     10.80 o 
 -13   1  13        5.48        5.35      2.36 o 
 -12   1  13      159.28      154.63     11.27 o 
 -11   1  13        4.83        2.36      2.07 o 
 -10   1  13      196.95      174.00     11.43 o 
  -9   1  13      268.48      242.00     17.65 o 
  -8   1  13       68.67       53.63      6.17 o 
  -7   1  13     1000.51      945.76     24.97 o 
  -6   1  13       14.30       12.64      2.65 o 
  -5   1  13      473.72      419.17     30.28 o 
  -4   1  13        0.02        0.33      2.09 o 
  -3   1  13       36.92       35.99      7.07 o 
  -2   1  13       47.01       35.04      4.86 o 
  -1   1  13      743.47      842.25     22.43 o 
   0   1  13       17.27       25.02      3.95 o 
   1   1  13      323.72      384.40     14.88 o 
   2   1  13        1.35        0.30      1.27 o 
   3   1  13        0.91        0.15      0.93 o 
   4   1  13        7.53        5.74      2.03 o 
   5   1  13      379.37      413.89     20.59 o 
   6   1  13        2.58        1.48      1.45 o 
   7   1  13      496.01      521.51     16.77 o 
   8   1  13      465.80      455.31     13.36 o 
   9   1  13      157.17      161.99     13.85 o 
  10   1  13      133.28      127.64      6.76 o 
  11   1  13      152.13      148.64     12.00 o 
  12   1  13        0.71        3.62      2.55 o 
  13   1  13        6.74       14.15      7.11 o 
  14   1  13        2.82       -5.00      5.00 o 
  15   1  13        0.00       -1.01      5.78 o 
 -16   2  13       98.90      139.32     19.05 o 
 -15   2  13      405.91      393.88     20.71 o 
 -14   2  13       26.62       17.18      4.74 o 
 -13   2  13       23.10       19.10      4.80 o 
 -12   2  13        7.90       12.08      5.54 o 
 -11   2  13        0.30        3.84      2.86 o 
 -10   2  13       39.14       22.62      5.00 o 
  -9   2  13        1.72        1.22      2.29 o 
  -8   2  13      259.89      240.33     14.71 o 
  -7   2  13       27.11       16.54      4.07 o 
  -6   2  13      327.85      324.56     17.83 o 
  -5   2  13      280.93      298.91     15.29 o 
  -4   2  13      108.53       95.57      8.47 o 
  -3   2  13      832.11      805.17     24.18 o 
  -2   2  13       59.59       55.13      8.87 o 
  -1   2  13        0.62        6.14      4.29 o 
   0   2  13      831.83      843.95     26.03 o 
   1   2  13        0.81        0.05      3.46 o 
   2   2  13      178.54      160.17     15.65 o 
   3   2  13        0.62       -0.03      2.49 o 
   4   2  13      396.73      416.35     16.99 o 
   5   2  13        0.00       -0.14      1.82 o 
   6   2  13       13.86       16.38      7.61 o 
   7   2  13      226.94      209.81     11.72 o 
   8   2  13       43.79       41.54      7.21 o 
   9   2  13       24.10       25.50      4.82 o 
  10   2  13       12.96        9.29      5.74 o 
  11   2  13       78.35       72.56     15.77 o 
  12   2  13      162.43      174.68     24.26 o 
  13   2  13       17.07        9.35      8.33 o 
  14   2  13        0.79       -1.87      4.95 o 
 -13   3  13      285.89      295.68     19.28 o 
 -12   3  13        0.01       -2.55      2.55 o 
 -11   3  13       44.82       52.26      8.25 o 
 -10   3  13       39.84       30.49      6.47 o 
  -9   3  13       17.77       13.33      3.68 o 
  -8   3  13        4.28        1.86      2.59 o 
  -7   3  13       57.26       61.56      8.42 o 
  -6   3  13       87.75       82.69      9.55 o 
  -5   3  13       14.78       23.21      5.23 o 
  -4   3  13        2.40        3.09      4.45 o 
  -3   3  13        5.39        8.15      5.11 o 
  -2   3  13      122.40      119.79     10.33 o 
  -1   3  13      308.17      307.33     22.45 o 
   1   3  13      149.88      150.14     20.94 o 
   2   3  13       99.70       93.77     16.89 o 
   3   3  13       85.05       83.21     15.71 o 
   4   3  13        0.00       -0.04      4.63 o 
   5   3  13        4.78       -0.50      4.74 o 
   6   3  13        0.75        6.71      3.80 o 
   7   3  13       20.49       27.87     10.14 o 
   8   3  13       17.51       18.49      8.48 o 
   9   3  13       61.05       69.18     16.14 o 
  10   3  13      147.34      163.86     24.75 o 
  11   3  13      128.96      131.10     22.15 o 
  12   3  13       21.93       22.79     10.30 o 
  -8   4  13        0.26        9.76      6.02 o 
  -7   4  13       33.19       55.53     11.42 o 
  -6   4  13       20.29       12.85      8.00 o 
  -5   4  13       10.24        8.68      3.64 o 
  -4   4  13       18.48       10.26      4.05 o 
  -3   4  13      385.77      360.00     19.96 o 
  -2   4  13        2.05        8.82      4.04 o 
  -1   4  13       12.10       16.69      4.21 o 
   0   4  13       17.69       17.46      6.05 o 
   1   4  13        1.18        1.85      3.87 o 
   2   4  13       46.09       47.26     13.24 o 
   3   4  13       67.87       63.14     15.35 o 
   4   4  13       35.71       28.02     11.56 o 
   5   4  13       25.22       23.87     10.88 o 
   6   4  13        0.70       -8.35      8.35 o 
   7   4  13        7.48       24.66     11.09 o 
 -17   0  14       12.84       16.89      5.36 o 
 -16   0  14       31.23       32.95      7.52 o 
 -15   0  14       23.82       29.38      6.80 o 
 -14   0  14        0.10        1.62      1.98 o 
 -13   0  14      213.75      191.64     16.73 o 
 -12   0  14      322.88      291.06     20.26 o 
 -11   0  14      120.14      118.94     12.60 o 
 -10   0  14       12.76       11.09      4.48 o 
  -9   0  14       52.85       58.40      8.68 o 
  -8   0  14       17.81       14.45      4.37 o 
  -7   0  14      325.20      352.69     20.05 o 
  -6   0  14      435.61      417.34     21.80 o 
  -5   0  14     1072.03     1068.26     34.16 o 
  -4   0  14      165.41      138.32     12.44 o 
  -3   0  14      395.86      380.47     19.97 o 
  -2   0  14      694.25      738.10     27.76 o 
  -1   0  14       30.60       29.37      5.64 o 
   1   0  14        0.16       -2.71      2.71 o 
   2   0  14      248.98      274.60     16.41 o 
   3   0  14      204.52      197.53     14.21 o 
   4   0  14      565.41      538.06     23.53 o 
   5   0  14      177.36      158.70     12.99 o 
   6   0  14      628.49      612.82     25.52 o 
   7   0  14     1392.64     1360.94     38.40 o 
   8   0  14     2992.01     2954.17     57.16 o 
   9   0  14      227.94      228.49     15.82 o 
  10   0  14      114.58      100.30      8.41 o 
  11   0  14       52.52       60.74     12.10 o 
  12   0  14      126.22      132.31     17.30 o 
  13   0  14       58.79       89.67     14.42 o 
  14   0  14        0.24        1.43      4.46 o 
  15   0  14       15.75       22.99      8.10 o 
 -17   1  14        8.84        8.21      3.51 o 
 -16   1  14       20.97       21.18      3.86 o 
 -15   1  14        3.97        7.53      2.86 o 
 -14   1  14      289.35      281.82     16.04 o 
 -13   1  14        3.48        4.42      2.19 o 
 -12   1  14        0.00        0.98      3.49 o 
 -11   1  14       37.77       30.52      8.71 o 
 -10   1  14      173.37      156.24     11.09 o 
  -9   1  14       38.17       30.31      5.14 o 
  -8   1  14       19.99        5.64      5.52 o 
  -7   1  14       47.98       52.39      6.38 o 
  -6   1  14      393.97      386.89     23.12 o 
  -5   1  14     1098.17     1066.82     38.85 o 
  -4   1  14       87.51       92.11     11.51 o 
  -3   1  14      140.34      132.31     13.57 o 
  -2   1  14      255.34      229.80     17.68 o 
  -1   1  14      252.90      257.03     18.97 o 
   0   1  14       71.21       72.80      6.91 o 
   1   1  14      243.36      276.13     16.68 o 
   2   1  14        0.16       -1.17      1.30 o 
   3   1  14        0.79       -1.33      1.33 o 
   4   1  14        0.65       -0.24      0.89 o 
   5   1  14       40.97       36.04      4.64 o 
   6   1  14      361.00      353.56     13.76 o 
   7   1  14      275.72      271.98     11.92 o 
   8   1  14       83.53       93.40      6.45 o 
   9   1  14      119.43      123.46      8.46 o 
  10   1  14        9.73        9.15      2.06 o 
  11   1  14       15.82       18.60      5.20 o 
  12   1  14       15.45       14.27      3.70 o 
  13   1  14        0.52       -1.87      3.93 o 
  14   1  14       19.36       26.13     10.11 o 
  15   1  14       51.63       64.47     14.37 o 
 -15   2  14      425.17      479.01     23.27 o 
 -14   2  14        7.80       10.53      3.20 o 
 -13   2  14        2.77        2.54      2.96 o 
 -12   2  14       13.69        5.76      6.38 o 
 -11   2  14        2.72        7.46      3.34 o 
 -10   2  14       28.60       25.88      5.49 o 
  -9   2  14        0.02       -1.73      2.25 o 
  -8   2  14       78.78       61.53      7.83 o 
  -7   2  14      265.93      244.29     14.69 o 
  -6   2  14       12.16        5.03      3.18 o 
  -5   2  14      827.73      770.17     25.08 o 
  -4   2  14       38.41       32.62      5.16 o 
  -3   2  14        5.24        4.99      2.68 o 
  -2   2  14      349.82      339.27     25.31 o 
  -1   2  14      906.33      915.67     42.15 o 
   0   2  14       14.47        9.17      5.25 o 
   1   2  14       25.13       22.92      6.90 o 
   2   2  14       90.97       77.01      7.96 o 
   3   2  14       29.90       35.38      5.89 o 
   4   2  14      297.60      284.20     14.62 o 
   5   2  14       30.69       38.52      7.65 o 
   6   2  14       59.19       65.54      7.21 o 
   7   2  14      285.89      306.16     13.77 o 
   8   2  14        0.54       -1.10      1.55 o 
   9   2  14       31.10       20.34      8.27 o 
  10   2  14      227.65      192.41     24.29 o 
  11   2  14       14.33       12.08      6.87 o 
  12   2  14       12.92       16.54      7.81 o 
  13   2  14      134.16      136.04     21.72 o 
  14   2  14        0.09       12.36      7.96 o 
 -13   3  14       32.37       41.52      7.71 o 
 -12   3  14        3.19        8.29      2.69 o 
 -11   3  14        0.06        3.35      2.49 o 
 -10   3  14       98.61      106.04     11.54 o 
  -9   3  14       20.92       18.52      5.09 o 
  -8   3  14       65.02       79.65      9.72 o 
  -7   3  14        6.86        4.69      3.03 o 
  -6   3  14       20.41       16.85      7.34 o 
  -5   3  14      205.05      223.32     15.19 o 
  -4   3  14        3.35        4.93      4.40 o 
  -3   3  14       23.49       26.31      8.37 o 
  -2   3  14        7.54       10.61      4.95 o 
  -1   3  14       81.04       86.39     14.95 o 
   0   3  14       63.88       58.31     12.57 o 
   2   3  14      105.30      106.41     18.15 o 
   3   3  14        0.48       -7.52      7.52 o 
   4   3  14       91.45       77.31     15.50 o 
   5   3  14        3.12        5.13      5.40 o 
   6   3  14        5.99       20.62      9.76 o 
   7   3  14       12.49       15.07      7.04 o 
   8   3  14        0.50       16.30      7.80 o 
   9   3  14       40.73       38.59     12.04 o 
  10   3  14        1.55       17.60      8.90 o 
  11   3  14        0.52       -1.20      5.11 o 
  -7   4  14      142.29      188.59     20.83 o 
  -6   4  14        3.23        3.30      2.79 o 
  -5   4  14        3.99        3.66      4.62 o 
  -4   4  14      112.55      106.80     11.30 o 
  -3   4  14       91.74       64.71      9.88 o 
  -2   4  14      172.65      155.20     13.28 o 
  -1   4  14        0.06       -3.31      3.98 o 
   0   4  14        4.82       11.22      7.79 o 
   1   4  14       10.42        4.40      5.68 o 
   2   4  14      118.79      106.36     19.33 o 
   3   4  14       89.32       64.55     15.84 o 
   4   4  14        7.80        1.45      5.64 o 
   5   4  14       14.01       17.03      9.98 o 
 -16   1  15       66.09       67.34      6.62 o 
 -15   1  15       11.38       12.49      2.98 o 
 -14   1  15       27.60       26.24      8.12 o 
 -13   1  15      124.32      113.03     10.35 o 
 -12   1  15      207.67      192.04     13.14 o 
 -11   1  15        0.88        0.52      3.80 o 
 -10   1  15       34.66       27.64      4.92 o 
  -9   1  15        0.43        0.34      2.42 o 
  -8   1  15        7.58        4.88      1.98 o 
  -7   1  15      129.48      116.88     13.59 o 
  -6   1  15      142.75      124.64     13.48 o 
  -5   1  15       44.26       41.51      7.81 o 
  -4   1  15      784.31      809.35     33.86 o 
  -3   1  15      612.84      557.78     28.38 o 
  -2   1  15      363.02      393.10     23.72 o 
  -1   1  15       71.70       96.46     12.36 o 
   0   1  15       12.65       16.15      5.72 o 
   1   1  15      122.41      113.14      8.51 o 
   2   1  15      176.61      166.59      9.82 o 
   3   1  15       68.35       49.43      5.55 o 
   4   1  15      269.22      265.84     12.47 o 
   5   1  15        6.46        5.88      1.79 o 
   6   1  15     1912.41     1928.16     46.50 o 
   7   1  15      150.12      143.47      9.05 o 
   8   1  15       99.07      102.01      6.97 o 
   9   1  15       52.22       47.33      5.64 o 
  10   1  15        9.27        6.99      4.37 o 
  11   1  15       19.09       24.37      5.38 o 
  12   1  15        4.25        7.49      2.64 o 
  13   1  15        5.27       12.07      6.88 o 
  14   1  15       72.61      106.92     18.03 o 
 -15   2  15       37.37       46.56      7.60 o 
 -14   2  15       31.28       26.90      5.36 o 
 -13   2  15       61.87       42.47      6.75 o 
 -12   2  15       25.91       28.82      5.78 o 
 -11   2  15       36.30       31.37      5.98 o 
 -10   2  15       10.56       14.34      4.32 o 
  -9   2  15       22.67       15.55      4.10 o 
  -8   2  15      384.67      374.86     21.11 o 
  -7   2  15        9.41       10.90      3.67 o 
  -6   2  15      173.07      152.39     11.62 o 
  -5   2  15      398.91      395.51     18.55 o 
  -4   2  15      207.36      195.64     13.02 o 
  -3   2  15      110.77      108.56     15.09 o 
  -2   2  15      448.20      464.89     30.28 o 
  -1   2  15        1.04        0.44      3.84 o 
   0   2  15      283.74      277.53     23.87 o 
   1   2  15        4.11        4.01      3.73 o 
   2   2  15       38.37       31.49      8.45 o 
   3   2  15        8.64        2.32      2.35 o 
   4   2  15      310.06      273.03     14.76 o 
   5   2  15       28.18       35.38      8.90 o 
   6   2  15        2.87        3.23      2.49 o 
   7   2  15      231.13      267.92     13.36 o 
   8   2  15       35.19       34.54      4.69 o 
   9   2  15       17.09       21.97      9.93 o 
  10   2  15       36.09       49.55     13.14 o 
  11   2  15       27.11       31.93     10.67 o 
  12   2  15        0.03        7.31      7.44 o 
  13   2  15        6.84       -7.70      7.70 o 
 -12   3  15       41.19       56.56      9.00 o 
 -11   3  15        0.04       -2.28      2.28 o 
 -10   3  15        0.09       -0.75      6.08 o 
  -9   3  15       47.55       40.53      7.98 o 
  -8   3  15       19.45       22.97      7.76 o 
  -7   3  15        7.51        1.82      2.47 o 
  -6   3  15       74.98       75.88      9.34 o 
  -5   3  15       29.50       39.89      6.68 o 
  -4   3  15       76.64       59.73     12.89 o 
  -3   3  15        5.13        7.00      3.31 o 
  -2   3  15        2.39        5.37      5.26 o 
  -1   3  15        7.04        3.50      3.43 o 
   0   3  15      266.32      267.47     26.67 o 
   1   3  15      119.97      123.65     18.49 o 
   2   3  15       61.00       50.38     12.76 o 
   3   3  15       39.54       21.95      9.32 o 
   4   3  15       53.50       66.63     16.19 o 
   5   3  15      246.04      235.48     28.59 o 
   6   3  15      154.15      160.91     23.64 o 
   7   3  15       59.87       81.09     16.60 o 
   8   3  15        1.91        2.96      6.50 o 
   9   3  15       71.04      102.04     20.29 o 
  10   3  15       42.99       59.34     15.07 o 
  -6   4  15        0.01        5.63     11.64 o 
  -5   4  15        3.83       -1.78      8.88 o 
  -4   4  15        1.26       -2.48      2.48 o 
  -3   4  15      107.27      114.59     11.76 o 
  -2   4  15       90.43       96.20     10.56 o 
  -1   4  15       15.41        6.79      5.10 o 
   0   4  15        3.53       -6.18      6.18 o 
   1   4  15        0.07        5.26      6.25 o 
   2   4  15        9.59       22.81     10.06 o 
   3   4  15       51.98       61.17     15.21 o 
   4   4  15        6.46        9.47      6.68 o 
 -16   0  16       11.44       17.61      5.55 o 
 -15   0  16       69.84       65.62     10.77 o 
 -14   0  16        5.51       10.60      4.30 o 
 -13   0  16        0.76       -0.41      2.37 o 
 -12   0  16       10.72       10.36      5.10 o 
 -11   0  16      789.13      716.82     33.20 o 
 -10   0  16      342.75      317.54     22.25 o 
  -9   0  16      148.05      140.30     14.28 o 
  -8   0  16      506.61      503.58     26.55 o 
  -7   0  16      432.85      449.56     24.95 o 
  -6   0  16     1559.50     1503.06     44.27 o 
  -5   0  16       70.79       76.50     10.22 o 
  -4   0  16      258.79      277.39     18.85 o 
  -3   0  16      180.86      177.60     15.00 o 
  -2   0  16       18.94       14.97      4.57 o 
  -1   0  16       75.98       94.16     10.96 o 
   0   0  16        3.06       68.22      9.60 o 
   1   0  16      140.62      119.78     11.92 o 
   2   0  16        6.91        3.86      2.43 o 
   3   0  16      196.04      178.69     14.48 o 
   4   0  16        0.19        5.03      3.17 o 
   5   0  16      976.79      929.06     33.75 o 
   6   0  16      760.43      748.11     30.55 o 
   7   0  16      487.13      477.96     24.60 o 
   8   0  16      333.56      359.63     21.39 o 
   9   0  16      169.68      160.31     14.46 o 
  10   0  16       23.09       21.93      4.09 o 
  11   0  16        2.15       -0.10      4.42 o 
  12   0  16        0.84        1.25      3.46 o 
  13   0  16        1.71        7.32      5.57 o 
  14   0  16        6.82       18.26      7.57 o 
 -16   1  16        8.86        7.76      4.08 o 
 -15   1  16       27.23       33.86      4.77 o 
 -14   1  16        1.04        8.09      3.20 o 
 -13   1  16        0.05       -1.45      6.33 o 
 -12   1  16        9.99       14.68      4.26 o 
 -11   1  16       25.45       22.28      4.88 o 
 -10   1  16      125.11       91.60     12.10 o 
  -9   1  16      129.70      110.64     13.86 o 
  -8   1  16       89.18       98.16     13.10 o 
  -7   1  16        0.26        4.96      3.82 o 
  -6   1  16       77.03       81.42     11.44 o 
  -5   1  16        3.59        2.04      2.91 o 
  -4   1  16      398.93      387.24     24.48 o 
  -3   1  16        7.17        4.02      3.74 o 
  -2   1  16       34.71       36.00      7.51 o 
  -1   1  16     1156.11     1064.04     40.98 o 
   0   1  16       26.19       19.61      4.66 o 
   1   1  16       43.87       29.04      4.52 o 
   2   1  16       42.50       35.87      4.80 o 
   3   1  16      115.26      112.95      8.49 o 
   4   1  16      106.23       94.78      7.82 o 
   5   1  16      131.92      118.58      8.59 o 
   6   1  16       90.63       71.45      6.84 o 
   7   1  16       59.35       56.22      5.90 o 
   8   1  16      614.26      627.99     19.74 o 
   9   1  16        1.65       -0.46      1.76 o 
  10   1  16       16.99       16.91      7.93 o 
  11   1  16       62.18       68.89     11.67 o 
  12   1  16        4.74       -2.81      5.66 o 
  13   1  16        0.14       -2.34      6.48 o 
  14   1  16        3.90       20.04      8.93 o 
 -14   2  16       96.65       93.72     10.49 o 
 -13   2  16        6.52        4.40      3.20 o 
 -12   2  16       50.30       58.21      8.16 o 
 -11   2  16       36.08       35.20      6.30 o 
 -10   2  16        0.15        1.60      4.75 o 
  -9   2  16       36.60       36.24      6.24 o 
  -8   2  16      264.39      273.22     16.64 o 
  -7   2  16       54.68       47.13      6.84 o 
  -6   2  16        9.14        4.18      2.20 o 
  -5   2  16       90.23       89.70      9.11 o 
  -4   2  16      109.71      114.52     15.43 o 
  -3   2  16      143.70      162.08     18.43 o 
  -2   2  16      732.18      731.96     39.25 o 
  -1   2  16        1.28        0.32      2.54 o 
   0   2  16       81.53       85.75     13.57 o 
   1   2  16      139.09      112.08     15.57 o 
   2   2  16       25.23       21.85      6.55 o 
   3   2  16      127.90      112.21     15.56 o 
   4   2  16        0.01        3.71      3.81 o 
   5   2  16        5.69        6.33      3.98 o 
   6   2  16        6.84        4.59      2.56 o 
   7   2  16      642.48      660.89     24.90 o 
   8   2  16       13.27       15.34      3.79 o 
   9   2  16        0.76       -4.63      5.72 o 
  10   2  16       41.66       50.14     13.21 o 
  11   2  16        2.80        1.41      4.38 o 
  12   2  16       76.18      100.29     19.10 o 
 -11   3  16        8.63       10.66      7.96 o 
 -10   3  16       16.48       19.00      5.36 o 
  -9   3  16       85.32       71.17      9.65 o 
  -8   3  16       16.87       16.98      4.70 o 
  -7   3  16       33.08       26.49      5.82 o 
  -6   3  16       10.77        9.27      3.64 o 
  -5   3  16        1.26       -1.52      5.59 o 
  -4   3  16       23.21       23.09      5.15 o 
  -3   3  16       32.18       29.03     10.10 o 
  -2   3  16       46.03       49.13     12.03 o 
  -1   3  16       56.12       59.02     13.28 o 
   0   3  16      109.48      129.60     19.26 o 
   1   3  16        9.83        8.52      4.72 o 
   2   3  16        8.94        6.15      6.37 o 
   3   3  16      151.70      134.11     21.71 o 
   4   3  16       49.41       37.08      9.98 o 
   5   3  16        0.71        1.67      5.27 o 
   6   3  16        6.78       -6.28      6.28 o 
   7   3  16        0.00        6.92      6.15 o 
   8   3  16       24.13       28.94     11.11 o 
   9   3  16        1.67        0.11      5.37 o 
  -4   4  16       28.42       34.63      7.03 o 
  -3   4  16       56.18       68.06      9.35 o 
  -2   4  16       47.85       45.92     14.14 o 
  -1   4  16        7.38       -7.25      7.25 o 
   0   4  16       18.04       17.47      8.11 o 
   1   4  16        0.61       13.82      8.24 o 
   2   4  16        9.42       16.57      8.70 o 
 -15   1  17       32.47       38.65      6.93 o 
 -14   1  17       62.90       53.54      7.27 o 
 -13   1  17       46.42       46.05      7.64 o 
 -12   1  17        0.18        1.22      2.57 o 
 -11   1  17       17.40       17.86      6.02 o 
 -10   1  17        5.61        4.46      3.50 o 
  -9   1  17        0.18       -3.21      3.21 o 
  -8   1  17      387.96      384.47     25.70 o 
  -7   1  17       96.52      113.32     14.13 o 
  -6   1  17      785.67      799.68     36.81 o 
  -5   1  17      644.60      628.78     32.56 o 
  -4   1  17      673.17      682.24     34.11 o 
  -3   1  17      534.82      547.66     30.12 o 
  -2   1  17       15.25       13.39      6.57 o 
  -1   1  17      100.65       89.62      7.90 o 
   0   1  17       20.92       15.29      3.40 o 
   1   1  17      194.21      164.61     10.70 o 
   2   1  17       91.93       95.25      8.03 o 
   3   1  17       63.70       47.20      5.80 o 
   4   1  17      320.25      317.37     14.58 o 
   5   1  17        0.32        1.92      3.38 o 
   6   1  17       75.00       78.72      7.31 o 
   7   1  17      320.57      335.99     15.03 o 
   8   1  17      417.96      424.66     16.78 o 
   9   1  17      167.77      189.37     15.36 o 
  10   1  17        3.39       -1.11      5.13 o 
  11   1  17      294.35      373.51     21.45 o 
  12   1  17       51.95       46.48     12.31 o 
  13   1  17       30.86       24.24      9.44 o 
 -14   2  17        0.24        0.89      5.27 o 
 -13   2  17      101.62      123.25     12.21 o 
 -12   2  17       29.73       22.12      5.28 o 
 -11   2  17       32.74       30.02      5.79 o 
 -10   2  17        6.68        2.42      4.49 o 
  -9   2  17       14.67       11.32      8.19 o 
  -8   2  17        1.04        0.29      2.82 o 
  -7   2  17        0.80        1.85      2.37 o 
  -6   2  17      137.58      136.59     17.35 o 
  -5   2  17       22.24       25.05      7.95 o 
  -4   2  17        0.49        9.14      5.52 o 
  -3   2  17      122.90      128.55     16.89 o 
  -2   2  17       42.93       43.62     10.07 o 
  -1   2  17       29.05       22.24      7.35 o 
   0   2  17      288.91      285.61     24.99 o 
   1   2  17       61.77       39.63      9.91 o 
   2   2  17       85.29       75.52     13.39 o 
   3   2  17       86.23       66.00     12.43 o 
   4   2  17       65.65       74.54     13.22 o 
   5   2  17      262.63      272.75     14.35 o 
   6   2  17       93.73       92.07      8.34 o 
   7   2  17       73.67       91.41      8.41 o 
   8   2  17       81.23       82.11     17.36 o 
   9   2  17      186.60      172.78     24.55 o 
  10   2  17       14.88       16.22      7.16 o 
  11   2  17       10.95       11.57      6.55 o 
  12   2  17       62.79       78.72     16.69 o 
 -10   3  17       19.78       12.66      4.32 o 
  -9   3  17       20.65       20.59      5.46 o 
  -8   3  17      170.16      208.33     16.04 o 
  -7   3  17      193.96      170.36     15.98 o 
  -6   3  17        6.15        2.48      6.06 o 
  -5   3  17        1.03       -1.57      2.81 o 
  -4   3  17        0.80        6.43      5.16 o 
  -3   3  17      104.69      111.85     18.20 o 
  -2   3  17       15.43       34.62     10.60 o 
  -1   3  17       16.56       19.54      7.86 o 
   0   3  17        1.84        2.21      5.36 o 
   1   3  17       75.25       64.14     13.89 o 
   2   3  17        0.05        4.84      5.28 o 
   3   3  17       97.32       78.07     16.48 o 
   4   3  17       19.36       15.58      6.60 o 
   5   3  17       66.90       80.16     17.42 o 
   6   3  17       22.96       23.82     10.37 o 
   7   3  17       39.47       26.55      9.49 o 
   8   3  17        3.73        3.32      5.26 o 
 -15   0  18      130.22      122.80     15.44 o 
 -14   0  18       54.39       40.91      9.21 o 
 -13   0  18      119.93       80.30     12.02 o 
 -12   0  18        0.66        8.97      4.51 o 
 -11   0  18      233.47      238.39     20.70 o 
 -10   0  18       25.70       24.54      6.79 o 
  -9   0  18      265.39      237.39     19.72 o 
  -8   0  18        1.47        2.14      3.22 o 
  -7   0  18      819.58      864.66     36.45 o 
  -6   0  18      975.44     1031.10     39.62 o 
  -5   0  18      834.03      851.08     35.44 o 
  -4   0  18     2612.19     2671.39     61.85 o 
  -3   0  18      901.51      914.47     35.93 o 
  -2   0  18      116.43      124.51     13.26 o 
  -1   0  18      114.07      110.57     12.54 o 
   0   0  18       28.78       40.76      7.79 o 
   1   0  18      331.02      284.12     19.54 o 
   2   0  18       64.19       43.40      7.85 o 
   3   0  18      405.78      438.39     24.76 o 
   4   0  18      487.64      472.34     25.66 o 
   5   0  18      264.19      277.77     19.90 o 
   6   0  18      632.24      639.01     30.31 o 
   7   0  18      111.65      116.86     13.10 o 
   8   0  18       69.49       61.25      9.50 o 
   9   0  18        1.24        6.49      3.34 o 
  10   0  18       33.95       35.19      5.94 o 
  11   0  18       10.04        0.38      3.49 o 
  12   0  18        0.70       13.42      6.85 o 
  13   0  18       71.42       70.52     13.96 o 
 -15   1  18        9.56        6.64      6.92 o 
 -14   1  18       21.41       29.43      5.41 o 
 -13   1  18       26.71       29.54      5.84 o 
 -12   1  18       67.84       82.22      8.97 o 
 -11   1  18        6.83       10.83      3.79 o 
 -10   1  18       66.96       63.38      7.67 o 
  -9   1  18        0.05       -1.28      3.07 o 
  -8   1  18       68.38       76.96     11.98 o 
  -7   1  18        2.75        2.69      4.25 o 
  -6   1  18      121.93      121.83     14.82 o 
  -5   1  18        2.34        1.31      3.17 o 
  -4   1  18       58.69       57.26      6.87 o 
  -3   1  18       29.62       28.78      5.10 o 
  -2   1  18      229.82      191.78     12.25 o 
  -1   1  18       24.72       30.89      6.00 o 
   0   1  18       47.68       36.60      5.34 o 
   1   1  18        0.38        1.75      2.03 o 
   2   1  18        0.01        1.33      2.66 o 
   3   1  18       21.09       11.62      3.20 o 
   4   1  18        9.64        6.02      5.41 o 
   5   1  18      227.79      216.69     12.55 o 
   6   1  18      186.69      183.51     11.59 o 
   7   1  18      228.05      226.68     25.15 o 
   8   1  18       16.54       15.07      3.39 o 
   9   1  18       79.44       86.55     10.34 o 
  10   1  18        0.07        0.56      5.44 o 
  11   1  18        0.23        2.66      5.72 o 
  12   1  18       25.75       50.48     13.54 o 
  13   1  18       12.87        0.05      7.99 o 
 -13   2  18        5.24       13.81     11.12 o 
 -12   2  18       47.14       56.23      8.21 o 
 -11   2  18        1.42       -0.93      2.23 o 
 -10   2  18        7.21        6.76      2.61 o 
  -9   2  18      102.63      127.70     12.14 o 
  -8   2  18       14.57       22.83      7.77 o 
  -7   2  18        1.72        3.53      3.61 o 
  -6   2  18       35.52       40.90      9.81 o 
  -5   2  18       21.77       16.65      5.67 o 
  -4   2  18      104.03      105.45     15.96 o 
  -3   2  18       11.42        9.78      3.00 o 
  -2   2  18       11.47       14.19      6.59 o 
  -1   2  18      151.53      113.79     16.34 o 
   0   2  18       93.72       93.61     14.61 o 
   1   2  18       10.97        7.71      4.67 o 
   2   2  18      159.50      155.55     19.03 o 
   3   2  18       74.78       53.58     11.57 o 
   4   2  18       54.31       44.27      9.89 o 
   5   2  18      603.77      625.88     22.14 o 
   6   2  18        2.63        0.22      1.59 o 
   7   2  18       21.74       28.85      4.28 o 
   8   2  18       75.23       78.07     16.47 o 
   9   2  18       55.50       83.49     17.35 o 
  10   2  18        2.50        4.60      5.44 o 
  11   2  18       11.15        4.04      6.62 o 
 -10   3  18       22.42       18.17      5.50 o 
  -9   3  18      256.01      312.60     20.44 o 
  -8   3  18      101.98      119.82     13.31 o 
  -7   3  18       67.95       72.25     12.78 o 
  -6   3  18        1.93        2.22      2.43 o 
  -5   3  18       19.31       18.36      6.24 o 
  -4   3  18       26.87       33.17      9.76 o 
  -3   3  18        5.19       17.26      8.72 o 
  -2   3  18      136.23      134.23     20.37 o 
  -1   3  18        1.17        7.73      5.31 o 
   0   3  18       25.43       21.50      8.42 o 
   1   3  18        2.11        4.74      4.59 o 
   2   3  18        4.43        2.71      3.90 o 
   3   3  18        2.53       -5.16      5.16 o 
   4   3  18       22.59        6.60      4.87 o 
   5   3  18       16.76       24.10     10.11 o 
   6   3  18      147.02      175.76     26.68 o 
   7   3  18        0.03        3.17      7.62 o 
 -14   1  19       12.02        6.28      2.97 o 
 -13   1  19       15.08       20.82      4.87 o 
 -12   1  19      293.47      286.47     16.77 o 
 -11   1  19        0.02       -1.54      3.94 o 
 -10   1  19       67.14       75.71      8.80 o 
  -9   1  19       25.52       29.35      5.47 o 
  -8   1  19      378.14      396.52     19.05 o 
  -7   1  19       67.78       72.10      8.18 o 
  -6   1  19      146.46      133.36     10.91 o 
  -5   1  19      739.28      753.68     25.14 o 
  -4   1  19      180.88      176.35     12.24 o 
  -3   1  19       40.10       38.04      5.79 o 
  -2   1  19       52.49       60.26      6.92 o 
  -1   1  19      289.49      266.19     14.51 o 
   0   1  19       90.37       94.03      9.14 o 
   1   1  19       23.39       23.63      4.24 o 
   2   1  19      192.75      180.80     11.97 o 
   3   1  19      553.72      481.90     28.87 o 
   4   1  19      208.61      198.42     12.43 o 
   5   1  19       71.58       67.88      7.35 o 
   6   1  19      150.74      135.39     10.16 o 
   7   1  19       70.17       71.66      7.54 o 
   8   1  19        1.76        4.97      2.26 o 
   9   1  19        2.00        3.79      2.11 o 
  10   1  19        2.24       -8.89      8.89 o 
  11   1  19       26.67       25.04      9.55 o 
  12   1  19       36.81       36.85     10.67 o 
 -12   2  19        0.30        1.21      4.22 o 
 -11   2  19       74.34       69.88      9.30 o 
 -10   2  19        0.62        5.89      4.90 o 
  -9   2  19       99.08       95.49     15.74 o 
  -8   2  19        3.42        0.93      3.26 o 
  -7   2  19       18.57       13.35      6.77 o 
  -6   2  19       36.72       37.04      9.98 o 
  -5   2  19        0.17       -2.64      3.58 o 
  -4   2  19       70.26       73.52     13.48 o 
  -3   2  19        1.28       -1.63      6.02 o 
  -2   2  19       82.81       93.32     15.58 o 
  -1   2  19       94.02       94.57     15.36 o 
   0   2  19        0.36        2.95      3.66 o 
   1   2  19        0.33        0.53      3.62 o 
   2   2  19        9.84       10.07      6.14 o 
   3   2  19      113.67       96.49      9.27 o 
   4   2  19      176.00      162.02     11.77 o 
   5   2  19       48.09       53.11      6.75 o 
   6   2  19       58.52       52.70      6.65 o 
   7   2  19      348.85      351.03     19.51 o 
   8   2  19        1.22        5.18      5.24 o 
   9   2  19       15.82       39.94     11.93 o 
  10   2  19       13.58       29.65     11.40 o 
  -8   3  19        5.71        8.44      3.81 o 
  -7   3  19        1.30        0.22      3.55 o 
  -6   3  19       12.68       11.56      7.30 o 
  -5   3  19       24.74       31.71      9.79 o 
  -4   3  19       89.83      103.68     17.70 o 
  -3   3  19      403.78      436.09     36.78 o 
  -2   3  19       65.66       53.84     13.03 o 
  -1   3  19        0.12        9.07      5.87 o 
   0   3  19        2.90       -5.60      5.60 o 
   1   3  19        1.65        6.09      4.89 o 
   2   3  19       93.36       79.11     15.90 o 
   3   3  19        6.98        8.89      7.15 o 
   4   3  19      120.37      153.48     24.54 o 
   5   3  19        0.09       -0.90      4.02 o 
   6   3  19      293.22      317.63     35.91 o 
 -14   0  20       14.42       24.15      7.17 o 
 -13   0  20       19.51       17.18      7.06 o 
 -12   0  20        0.12        0.82      3.27 o 
 -11   0  20       44.98       36.77      8.85 o 
 -10   0  20       34.10       22.33      6.69 o 
  -9   0  20      240.89      254.50     21.77 o 
  -8   0  20        4.59        1.74      3.02 o 
  -7   0  20      130.82      144.44     16.13 o 
  -6   0  20      562.36      601.21     32.17 o 
  -5   0  20     1329.81     1449.05     50.13 o 
  -4   0  20       92.74       93.20     12.71 o 
  -3   0  20        1.50        0.92      2.26 o 
  -2   0  20     1253.08     1230.95     44.77 o 
  -1   0  20       13.23       13.65      5.02 o 
   0   0  20      327.22      298.56     21.53 o 
   1   0  20        0.00        1.03      1.76 o 
   2   0  20      119.48      123.59     14.52 o 
   3   0  20       83.74       61.75      9.94 o 
   4   0  20       33.55       28.86      6.85 o 
   5   0  20       94.00       77.80     11.21 o 
   6   0  20        9.93       14.35      5.25 o 
   7   0  20       10.25        5.34      2.70 o 
   8   0  20      195.84      229.63     19.43 o 
   9   0  20      307.91      357.64     24.10 o 
  11   0  20        1.08       -6.73      6.73 o 
 -13   1  20        0.36        0.63      4.37 o 
 -12   1  20       63.70       64.51     19.14 o 
 -11   1  20       15.04       16.61      5.84 o 
 -10   1  20       50.04       59.75      7.94 o 
  -9   1  20        0.58       -3.12      3.99 o 
  -8   1  20        0.14        3.08      2.64 o 
  -7   1  20      182.61      188.41     13.32 o 
  -6   1  20        4.88        5.69      3.02 o 
  -5   1  20       52.39       53.23      8.03 o 
  -4   1  20       16.30       17.35      4.24 o 
  -3   1  20      247.90      235.41     14.39 o 
  -2   1  20        9.59        7.62      2.59 o 
  -1   1  20      143.80      144.31     11.00 o 
   0   1  20        0.09        2.17      2.73 o 
   1   1  20      142.79      126.71     10.32 o 
   2   1  20       12.21        8.16      2.65 o 
   3   1  20       65.08       56.53      6.88 o 
   4   1  20       65.72       54.14      8.64 o 
   5   1  20       52.04       36.96      5.73 o 
   6   1  20       29.94       35.68      5.44 o 
   7   1  20      170.89      162.04     16.89 o 
   8   1  20       83.56       85.11      8.82 o 
   9   1  20       65.59       78.67     15.21 o 
  10   1  20        3.41        3.05      3.00 o 
  11   1  20       82.66      113.71     19.63 o 
 -11   2  20        2.07        3.65      4.41 o 
 -10   2  20       22.15       12.23      6.50 o 
  -9   2  20      394.17      482.15     35.63 o 
  -8   2  20        2.14       -0.18      4.18 o 
  -7   2  20       10.74       13.43      6.00 o 
  -6   2  20       90.48       88.28     15.21 o 
  -5   2  20        5.02        0.11      4.49 o 
  -4   2  20        2.47       -0.95      2.93 o 
  -3   2  20      136.45      147.20     19.42 o 
  -2   2  20        8.46       12.56      6.06 o 
  -1   2  20        0.41       -0.10      2.73 o 
   0   2  20       93.33       89.66     15.37 o 
   1   2  20       24.56       17.60      6.98 o 
   2   2  20        4.81        6.04      2.64 o 
   3   2  20       60.58       77.78      8.42 o 
   4   2  20       60.96       84.54      8.81 o 
   5   2  20        6.34        3.21      2.06 o 
   6   2  20       73.36       94.42      9.13 o 
   7   2  20      241.90      246.29     41.70 o 
   8   2  20       12.41        7.49      7.67 o 
   9   2  20       12.29       11.77      7.60 o 
  -7   3  20        7.45       13.82      7.50 o 
  -6   3  20        2.17       18.08      7.99 o 
  -5   3  20       10.92       13.81      6.19 o 
  -4   3  20       95.87      111.35     19.22 o 
  -3   3  20        3.22        9.51      6.12 o 
  -2   3  20        9.13       18.97      8.86 o 
  -1   3  20       78.76       94.35     17.92 o 
   0   3  20        7.04        0.36      4.28 o 
   1   3  20       90.11      109.30     19.26 o 
   2   3  20       42.58       32.32     10.56 o 
   3   3  20      120.61      138.59     15.56 o 
   4   3  20      110.31      142.81     24.51 o 
   5   3  20       89.76      111.39     21.88 o 
 -12   1  21       50.52       52.36      7.70 o 
 -11   1  21       51.07       42.40      7.03 o 
 -10   1  21      337.04      386.23     20.19 o 
  -9   1  21       57.06       63.85      8.12 o 
  -8   1  21       24.34       29.59      5.60 o 
  -7   1  21      466.27      502.06     28.12 o 
  -6   1  21       71.36       66.27      8.23 o 
  -5   1  21      750.25      756.52     27.05 o 
  -4   1  21      153.90      176.52     12.98 o 
  -3   1  21        7.90        8.50      3.09 o 
  -2   1  21        6.80       13.79      4.05 o 
  -1   1  21       21.18       21.33      4.42 o 
   0   1  21       22.98       30.60      5.39 o 
   1   1  21      104.71       90.84      8.97 o 
   2   1  21       97.67      100.50      9.48 o 
   3   1  21      178.57      162.49     12.16 o 
   4   1  21        0.33        0.08      1.63 o 
   5   1  21      133.95      127.94     10.61 o 
   6   1  21       12.30       11.15      3.26 o 
   7   1  21       11.91        8.17      2.83 o 
   8   1  21      128.53      155.09     18.53 o 
   9   1  21        1.14       -3.23      3.23 o 
  10   1  21        0.31       -7.61      7.61 o 
 -10   2  21        0.84       -4.12      4.72 o 
  -9   2  21      164.19      192.80     23.20 o 
  -8   2  21       65.24       55.59     12.45 o 
  -7   2  21       35.42       31.22      9.31 o 
  -6   2  21      239.66      236.78     25.01 o 
  -5   2  21       11.71       17.04      7.53 o 
  -4   2  21        9.15       10.42      5.85 o 
  -3   2  21        2.87        0.84      3.25 o 
  -2   2  21        5.28        7.58      5.12 o 
  -1   2  21       15.51       30.27      9.35 o 
   0   2  21       17.99       19.08      4.57 o 
   1   2  21        7.91       13.46      3.92 o 
   2   2  21        7.28        9.28      8.32 o 
   3   2  21       74.92       85.31      9.16 o 
   4   2  21       51.42       45.08      6.52 o 
   5   2  21      104.95      119.54     10.76 o 
   6   2  21       38.11       33.99      5.73 o 
   7   2  21      281.11      310.09     22.18 o 
   8   2  21       29.91       31.82     11.10 o 
  -5   3  21       69.01       80.17     17.09 o 
  -4   3  21       69.99       66.34     14.87 o 
  -3   3  21        1.28       -0.65      3.47 o 
  -2   3  21        0.00       -3.57      4.47 o 
  -1   3  21        4.48        6.47      5.47 o 
   0   3  21       15.00       11.65      6.53 o 
   1   3  21       81.41       61.73     14.58 o 
   2   3  21        0.80       -5.21      5.21 o 
   3   3  21        4.40        7.24      5.29 o 
 -12   0  22       28.66       38.16      9.18 o 
 -11   0  22       24.27       29.23      8.19 o 
 -10   0  22        0.74       -3.52      3.52 o 
  -9   0  22       32.93       33.05      8.77 o 
  -8   0  22       30.85       30.76      8.18 o 
  -7   0  22       95.07      108.26     14.89 o 
  -6   0  22      740.42      734.46     38.64 o 
  -5   0  22      303.42      332.48     25.46 o 
  -4   0  22       48.52       38.58      8.75 o 
  -3   0  22      303.99      293.34     23.59 o 
  -2   0  22      297.65      302.05     23.48 o 
  -1   0  22       11.14        4.50      2.60 o 
   0   0  22       18.38       35.29      8.01 o 
   1   0  22       54.61       54.70     10.15 o 
   2   0  22     1107.49      984.08     42.62 o 
   3   0  22        0.03        0.79      2.15 o 
   4   0  22       16.90       14.75      5.45 o 
   5   0  22       16.25       17.45      6.28 o 
   6   0  22      130.49      108.18     14.35 o 
   7   0  22        6.78        8.40      4.27 o 
   8   0  22       31.56       50.61      9.80 o 
 -11   1  22        0.07        1.55      2.09 o 
 -10   1  22       16.17       24.71      5.64 o 
  -9   1  22        2.71        2.75      2.81 o 
  -8   1  22       76.22       77.00      9.21 o 
  -7   1  22        1.75        4.07      2.29 o 
  -6   1  22      144.99      173.62     13.47 o 
  -5   1  22      471.48      513.77     29.83 o 
  -4   1  22       29.02       31.28      5.51 o 
  -3   1  22       59.01       52.37     14.38 o 
  -2   1  22        9.34        6.86      4.62 o 
  -1   1  22        0.06        1.99      2.64 o 
   0   1  22       55.95       44.75      6.67 o 
   1   1  22        0.85        1.70      4.74 o 
   2   1  22        1.12       -1.30      3.06 o 
   3   1  22        7.34       15.95      3.98 o 
   4   1  22        1.54        2.02      5.58 o 
   5   1  22       87.81       78.94     13.58 o 
   6   1  22        0.07       -0.08      4.23 o 
   7   1  22        3.80        0.38      1.43 o 
   8   1  22      143.29      154.35     18.76 o 
   9   1  22       21.96       25.90      6.04 o 
  -9   2  22       14.02        7.37      5.41 o 
  -8   2  22        2.59        6.88      5.45 o 
  -7   2  22       19.58       34.47     10.11 o 
  -6   2  22      532.36      635.55     42.02 o 
  -5   2  22       27.02       25.93      9.74 o 
  -4   2  22       14.96       18.48      9.25 o 
  -3   2  22        1.12        0.46      2.71 o 
  -2   2  22       26.11       32.08      6.08 o 
  -1   2  22        0.01        4.03      3.74 o 
   0   2  22        5.68        3.37      4.90 o 
   1   2  22       51.58       43.52      6.89 o 
   2   2  22      216.39      200.85     14.38 o 
   3   2  22       49.14       48.59      7.05 o 
   4   2  22      190.45      205.77     18.16 o 
   5   2  22       41.66       34.47     10.78 o 
   6   2  22       32.10       34.77     10.38 o 
   7   2  22       15.44       10.79      4.67 o 
 -10   1  23       93.30      120.05     12.04 o 
  -9   1  23       50.19       52.12      7.96 o 
  -8   1  23        0.00       -2.57      3.24 o 
  -7   1  23        4.23        2.99      2.37 o 
  -6   1  23      108.25      111.75     11.14 o 
  -5   1  23       10.49       15.41      4.28 o 
  -4   1  23      183.38      194.47     14.35 o 
  -3   1  23      133.00      133.50     11.92 o 
  -2   1  23      130.96      134.52     11.90 o 
  -1   1  23      109.28      127.97     11.55 o 
   0   1  23       10.84        7.50      3.31 o 
   1   1  23      179.72      167.21     12.97 o 
   2   1  23        5.88       -1.45      2.18 o 
   3   1  23       13.95        7.33      2.66 o 
   4   1  23       10.19        5.27      4.28 o 
   5   1  23       29.01       39.69      6.46 o 
   6   1  23        0.16        1.98      1.77 o 
   7   1  23       41.96       41.80     10.46 o 
   8   1  23      101.34      114.98     16.71 o 
  -8   2  23      131.81      129.65     19.87 o 
  -7   2  23       20.24       24.73      9.20 o 
  -6   2  23       13.34       17.42      7.66 o 
  -5   2  23      111.04      144.81     13.19 o 
  -4   2  23      376.99      468.44     23.69 o 
  -3   2  23       45.35       65.79      8.87 o 
  -2   2  23        2.58        3.60      3.28 o 
  -1   2  23      106.58      137.37     12.57 o 
   0   2  23      106.66      119.50     11.68 o 
   1   2  23        0.01       -0.76      3.93 o 
   2   2  23        0.05       -0.21      9.28 o 
   3   2  23       10.23        5.78     11.94 o 
   4   2  23       38.11       46.49      7.06 o 
   5   2  23       20.03       19.49      4.67 o 
 -10   0  24      177.95      206.42     22.35 o 
  -9   0  24       51.41       57.49     11.86 o 
  -8   0  24        8.19       13.44      5.37 o 
  -7   0  24       30.77       35.57      9.26 o 
  -6   0  24       25.10       24.27      7.46 o 
  -5   0  24       13.34       11.50      5.22 o 
  -4   0  24        0.10       -4.06      4.06 o 
  -3   0  24        0.23        3.98      3.55 o 
  -2   0  24        2.13        5.42      3.79 o 
  -1   0  24       23.08       30.88      8.10 o 
   0   0  24      146.12      159.55     18.42 o 
   1   0  24       34.57       26.33      6.92 o 
   2   0  24        4.71        2.72      2.51 o 
   3   0  24        3.53       14.13      5.77 o 
   4   0  24       28.55       18.44      6.43 o 
   5   0  24        9.75       19.94      6.79 o 
   6   0  24       62.87       58.80     11.45 o 
   7   0  24      302.24      304.81     25.36 o 
  -9   1  24       16.30       16.23      4.58 o 
  -8   1  24       39.94       48.08      7.55 o 
  -7   1  24      127.18      154.73     13.53 o 
  -6   1  24       92.14      112.23     18.24 o 
  -5   1  24       10.35        9.67      3.77 o 
  -4   1  24       71.83       70.41      8.99 o 
  -3   1  24       80.66       88.53     10.04 o 
  -2   1  24        1.37       -1.38      4.37 o 
  -1   1  24        4.82        4.23      2.40 o 
   0   1  24        0.01       -2.63      2.63 o 
   1   1  24        0.63        1.50      3.07 o 
   2   1  24       47.96       45.47      7.06 o 
   3   1  24       32.92       30.19      5.46 o 
   4   1  24        0.08       -1.66      3.62 o 
   5   1  24       26.29       30.08      5.76 o 
   6   1  24       29.89       31.92      5.69 o 
  -6   2  24      242.07      252.28     18.04 o 
  -5   2  24      102.43      119.09     12.28 o 
  -4   2  24       55.64       57.00      8.43 o 
  -3   2  24       19.21       21.77      5.27 o 
  -2   2  24        7.43       11.88      3.98 o 
  -1   2  24        7.71        6.94      3.11 o 
   0   2  24       53.04       78.96      9.46 o 
   1   2  24       13.20        4.13      2.79 o 
   2   2  24        0.06       -0.94      5.43 o 
   3   2  24       92.96      111.75     11.26 o 
  -7   1  25      164.43      192.41     15.69 o 
  -6   1  25       60.02       78.43     13.67 o 
  -5   1  25       12.69       19.49      5.17 o 
  -4   1  25       34.61       38.38      6.84 o 
  -3   1  25        9.27       15.92      5.71 o 
  -2   1  25       46.26       61.08      8.51 o 
  -1   1  25        7.81       11.69      3.90 o 
   0   1  25        4.49        2.76      1.94 o 
   1   1  25      299.07      291.43     18.24 o 
   2   1  25        2.23        0.83      3.72 o 
   3   1  25        9.58        1.53      4.25 o 
   4   1  25       13.71       18.25      4.61 o 
  -6   0  26       68.12       66.76     12.89 o 
  -5   0  26      138.69      178.45     20.84 o 
  -4   0  26       79.08       90.00     14.68 o 
  -3   0  26      157.93      233.33     23.38 o 
  -2   0  26       11.67       15.48      6.25 o 
  -1   0  26       12.93       29.85      8.91 o 
   0   0  26      132.27      115.23     16.40 o 
   1   0  26      116.42      122.49     17.07 o 
   2   0  26        0.01       -4.15      4.15 o 
   3   0  26       11.24       20.84      7.03 o 
  -5   1  26      105.72      117.30     14.56 o 
  -4   1  26        2.15        3.75      2.12 o 
  -3   1  26       18.16       21.20      5.63 o 
  -2   1  26       46.59       57.43      8.59 o 
  -1   1  26        4.33        3.94      6.47 o 
   0   1  26       11.42       14.52      6.31 o 
   1   1  26       45.37       49.41      7.62 o 
                                                 
